# Supplementary material for: Evaluation of Xpert MTB-RIF guided diagnosis and treatment of rifampicin-resistant tuberculosis in Indonesia: A retrospective cohort study
Source: PLoS One. 2019 Feb 28;14(2):e0213017. doi: 10.1371/journal.pone.0213017 (PMC6394995; doi:10.1371/journal.pone.0213017)
Supplement: S1 File — (XLSX) [file pone.0213017.s001.xlsx]

## Sheet: Sheet1
No.	Year	Study_ID	Age	Sex	Residential_code	Residence_cat	Employee_status	Income_mo	Presumptive_criteria	Visit_PP	Source_referral	Freq_DS_TB_Tx	Freq_TxTB_Cat	History_TB_Tx	Duration_lastTB_tx	Visitdate_DRclinic	Date_lastsmearexam	HIV_result	Date_orderGX	Date_resultGX	Baseline_date	Baseline_status	Date_startDRtreatment	Treatment_status	Date_orderDST	Date_DSTresult	Culture_st	Culture	DSTresult_status	Resistance_Level	Tx_regimen	Type_regimen	PreXDR_type	Appropriateness	Detection_delay	Detection_delay_Cat	Detection_delay_Status	Treatment_delay	Treatment_delay_Cat	Treatment_delay_status	GX_time	Total_delaydays	Tot_delay_Cat	Timeblto_tx	Time_regandgxresult
1	2015	190105	33	Male	16	1	Employed	don't have income	2	0	4	3	4	1	9	2015-09-14	2015-09-04	0	2015-09-14	2015-09-16	2015-10-13	1	2015-10-13	1	2015-09-21	2015-12-15	1	1	1	1	Km Cs Eto Lev Z VitB6	1	0	1	12	0	1	27	1	1	2	39	0	0	2
2	2015	192691	35	Male	7	2	Employed	1-2 million IDR	2	0	1	2	3	1	9	2015-08-31	NA	0	2015-08-31	2015-09-02	NA	0	NA	0	NA	NA	3	0	0	99	Not available	NA	3	2	NA	NA	0	383	1	1	2	NA	NA	NA	2
3	2015	190212	58	Male	6	2	Employed	1-2 million IDR	2	0	4	1	2	1	3	2015-11-16	NA	0	2015-12-01	2015-12-02	2015-12-16	1	2015-12-24	1	2015-07-09	2015-10-12	1	1	1	1	Km Cs Eto Lev Z VitB6	1	0	1	NA	NA	0	22	1	1	1	NA	NA	8	16
4	2015	190572	23	Male	3	2	Employed	< 1 million IDR	2	0	1	2	3	1	9	2014-11-12	NA	0	2014-11-12	2014-11-13	2015-02-02	1	2015-02-10	1	2014-11-12	2015-01-20	1	1	1	1	Km Cs Eto Lev Z VitB6	1	0	1	NA	NA	0	89	1	1	1	NA	NA	8	1
5	2015	192835	55	Male	16	1	Employed	> 2 million IDR	4	0	1	1	2	1	6	2015-04-29	NA	0	2015-04-29	2015-04-30	2015-05-19	1	2015-05-19	1	2015-05-12	2015-08-18	1	1	1	1	Km Cs Eto Lev Z VitB6	1	0	1	NA	NA	0	19	1	1	1	NA	NA	0	1
6	2015	192081	42	Female	26	2	Retired/Housewife/Student	1-2 million IDR	1	0	4	0	1	1	6	2014-11-21	NA	0	2014-11-21	2014-11-24	2015-01-21	1	2015-01-21	1	NA	NA	3	0	0	99	Km Cs Eto Lev Z VitB6	1	3	2	NA	NA	0	58	1	1	3	NA	NA	0	3
7	2015	190057	27	Female	6	2	Retired/Housewife/Student	1-2 million IDR	1	0	1	2	3	1	9	2014-11-18	NA	0	2014-11-21	2014-11-21	2015-01-27	1	2015-01-27	1	NA	NA	3	0	0	99	Km Cs Eto Lev Z VitB6	1	3	2	NA	NA	0	67	1	1	0	NA	NA	0	3
8	2015	192331	33	Female	16	1	Retired/Housewife/Student	1-2 million IDR	1	0	4	1	2	1	5	2015-05-05	2015-05-01	0	2015-05-05	2015-05-05	NA	0	NA	0	NA	NA	3	0	0	99	Not available	NA	3	2	4	0	1	383	1	1	0	418	1	NA	0
9	2015	190164	38	Female	4	2	Retired/Housewife/Student	1-2 million IDR	4	1	3	1	2	1	0	2015-10-20	NA	0	2015-10-20	2015-10-21	2015-11-10	1	2015-11-10	1	NA	NA	3	0	0	99	Km Cs Eto Lev Z VitB6	1	3	2	NA	NA	0	20	1	1	1	NA	NA	0	1
10	2015	190059	49	Male	1	2	Employed	don't have income	2	0	1	3	4	1	7	2015-12-03	2015-11-30	0	2015-12-03	2015-12-04	2015-12-14	1	2015-12-22	1	2015-12-21	2016-04-27	1	1	1	1	Km Cs Eto Lev Z VitB6	1	0	1	4	0	1	18	1	1	1	22	0	8	1
11	2015	190079	55	Male	6	2	Employed	don't have income	2	0	5	3	4	1	9	2015-01-19	2014-11-11	0	2015-01-19	2015-01-19	2015-01-19	1	2015-01-27	1	2015-01-19	2015-03-27	1	1	1	2	Km Cs Eto Lev Z VitB6	1	2	1	69	1	1	8	0	1	0	77	1	8	0
12	2015	190087	20	Female	2	2	Employed	don't have income	1	1	2	2	3	1	3	2015-11-18	2015-11-03	0	2015-11-18	2015-11-19	2015-12-08	1	2015-12-08	1	NA	NA	3	0	0	99	Km Cs Eto Lev Z VitB6	1	3	2	16	1	1	19	1	1	1	35	0	0	1
13	2015	190287	46	Male	21	2	Employed	1-2 million IDR	4	0	4	2	3	1	8	2015-08-19	NA	0	2015-08-19	2015-08-20	2015-09-14	1	2015-09-22	1	2015-09-22	2015-12-08	1	1	1	1	Km Cs Eto Lev Z VitB6	1	0	1	NA	NA	0	33	1	1	1	NA	NA	8	1
14	2015	190069	64	Male	1	2	Employed	don't have income	1	1	2	2	3	1	4	2015-07-07	2015-06-30	0	2015-07-08	2015-07-09	2015-07-28	1	2015-08-04	1	2015-07-28	2015-10-01	1	1	1	1	Km Cs Eto Lev Z VitB6	1	0	1	9	0	1	26	1	1	1	35	0	7	2
15	2015	190084	41	Male	2	1	Employed	1-2 million IDR	4	0	4	1	2	1	6	2015-07-07	NA	0	2015-07-07	2015-07-08	2015-07-28	1	2015-08-04	1	2015-07-28	2015-10-01	1	1	1	1	Km Cs Eto Lev Z VitB6	1	0	1	NA	NA	0	27	1	1	1	NA	NA	7	1
16	2015	190284	21	Male	21	2	Employed	1-2 million IDR	4	0	4	2	3	1	7	2015-08-19	NA	0	2015-08-19	2015-08-20	2015-09-14	1	2015-09-22	1	NA	NA	1	2	0	99	Km Cs Eto Lev Z VitB6	1	3	2	NA	NA	0	33	1	1	1	NA	NA	8	1
17	2015	190062	17	Male	5	2	Retired/Housewife/Student	don't have income	1	0	4	1	2	1	8	2015-08-25	2015-08-12	0	2015-08-25	2015-08-27	2015-10-13	1	2015-10-13	1	NA	NA	1	3	0	99	Km Cs Eto Lev E Z VitB6	3	3	2	15	1	1	47	1	1	2	62	1	0	2
18	2015	192932	54	Male	16	1	Unemployed	don't have income	3	0	1	2	3	1	2	2015-08-24	NA	0	2015-08-24	2015-08-28	2015-09-01	1	2015-09-01	1	2015-08-31	2015-11-11	1	1	1	1	Km Cs Eto Lev Z VitB6	1	0	1	NA	NA	0	4	0	1	4	NA	NA	0	4
19	2015	190091	47	Male	16	1	Employed	1-2 million IDR	3	0	5	2	3	1	1	2015-01-26	2015-01-22	0	2015-01-26	2015-01-27	2015-02-10	1	2015-02-10	1	2015-02-03	2015-05-13	1	1	1	1	Km Cs Eto Lev Z VitB6	1	0	1	5	0	1	14	0	1	1	19	0	0	1
20	2015	192656	37	Male	21	2	Employed	< 1 million IDR	2	0	4	2	3	1	6	2015-05-20	2015-04-08	0	2015-05-20	2015-05-21	2015-06-16	1	2015-06-16	1	NA	NA	1	2	0	99	Km Cs Eto Lev Z VitB6	1	3	2	43	1	1	26	1	1	1	69	1	0	1
21	2015	190136	30	Male	1	2	Employed	> 2 million IDR	1	0	1	1	2	1	6	2014-12-12	NA	0	2014-12-12	2014-12-18	2015-01-07	1	2015-01-07	1	NA	NA	3	0	0	99	Km Cs Eto Lev Z VitB6	1	3	2	NA	NA	0	20	1	1	6	NA	NA	0	6
22	2015	191819	30	Male	16	1	Unemployed	don't have income	3	1	2	1	2	1	2	2015-11-25	NA	1	2015-11-25	2015-11-26	2015-12-07	1	2015-12-07	1	NA	NA	1	2	0	99	Km Cs Eto Lev Z VitB6	1	3	2	NA	NA	0	11	0	1	1	NA	NA	0	1
23	2015	190296	45	Female	5	2	Retired/Housewife/Student	< 1 million IDR	3	0	4	2	3	1	7	2015-03-30	2015-03-01	0	2015-03-30	2015-03-31	2015-08-04	1	2015-09-08	1	2015-08-07	2015-11-11	1	1	1	1	Km Cs Eto Lev Z VitB6	1	0	1	30	1	1	161	1	1	1	191	1	35	1
24	2015	190086	63	Male	7	2	Unemployed	< 1 million IDR	2	0	1	4	4	1	3	2015-07-08	NA	0	2015-07-08	2015-07-09	NA	0	NA	0	NA	NA	3	0	0	99	Not available	NA	3	2	NA	NA	0	383	1	1	1	NA	NA	NA	1
25	2015	190085	45	Male	26	2	Employed	> 2 million IDR	4	0	4	1	2	1	3	2015-12-04	NA	0	2015-12-04	2015-12-07	2015-12-14	1	2015-12-22	1	NA	NA	3	0	0	99	Km Cs Eto Lev E Z VitB6	3	3	2	NA	NA	0	15	0	1	3	NA	NA	8	3
26	2015	190195	23	Male	1	2	Unemployed	don't have income	4	0	1	2	3	1	2	2015-04-14	NA	0	2015-04-14	2015-04-16	NA	0	NA	0	NA	NA	3	0	0	99	Not available	NA	3	2	NA	NA	0	383	1	1	2	NA	NA	NA	2
27	2015	190008	55	Female	2	2	Employed	> 2 million IDR	2	0	4	2	3	1	8	2015-11-13	2015-08-19	0	2015-11-13	2015-11-16	2015-12-02	1	2015-12-02	1	NA	NA	1	2	0	99	Km Cs Eto Lev Z VitB6	1	3	2	89	1	1	16	1	1	3	105	1	0	3
28	2015	190102	35	Male	1	2	Employed	don't have income	4	0	1	1	2	1	6	2015-05-19	2015-05-01	0	2015-05-19	2015-05-20	2015-06-03	1	2015-06-03	1	2015-05-26	2015-08-18	1	1	1	1	Km Cs Eto Lev Z VitB6	1	0	1	19	1	1	14	0	1	1	33	0	0	1
29	2015	190115	19	Female	10	2	Retired/Housewife/Student	don't have income	1	0	1	2	3	1	6	2015-07-08	2015-07-01	0	2015-07-08	2015-07-10	2015-08-18	1	2015-08-18	1	NA	NA	1	2	0	99	Km Cs Eto Lev Z VitB6	1	3	2	9	0	1	39	1	1	2	48	1	0	2
30	2015	190160	51	Female	6	2	Retired/Housewife/Student	1-2 million IDR	4	0	5	1	2	1	5	2015-11-30	2015-11-23	0	2015-11-30	2015-12-02	2015-12-18	1	2015-12-22	1	2015-11-30	2016-03-31	1	1	1	1	Km Cs Eto Lev Z VitB6	1	0	1	9	0	1	20	1	1	2	29	0	4	2
31	2015	191211	39	Male	1	2	Employed	< 1 million IDR	5	0	1	0	1	0	0	2015-04-14	2015-04-14	0	2015-04-14	2015-04-16	2015-06-16	1	2015-06-16	1	NA	NA	1	2	0	99	Cm Cs Eto Mfx PAS Z VitB6	9	3	2	2	0	1	61	1	1	2	63	1	0	2
32	2015	190104	48	Female	19	2	Retired/Housewife/Student	don't have income	2	0	4	2	3	1	8	2015-08-11	2015-08-03	0	2015-08-11	2015-08-12	2015-09-15	1	2015-09-15	1	NA	NA	1	3	0	99	Km Cs Eto Lev Z VitB6	1	3	2	9	0	1	34	1	1	1	43	1	0	1
33	2015	190052	59	Male	16	1	Employed	> 2 million IDR	4	0	4	1	2	1	7	2015-06-26	2015-06-23	0	2015-06-26	2015-06-30	2015-07-14	1	2015-07-14	1	2015-07-08	2015-10-01	1	1	1	1	Km Cs Eto Lev Z VitB6	1	0	1	7	0	1	14	0	1	4	21	0	0	4
34	2015	190036	37	Male	4	2	Unemployed	don't have income	2	1	2	3	4	1	6	2015-12-02	2015-11-29	0	2015-12-02	2015-12-03	2015-12-29	1	2016-01-05	1	2015-12-28	2016-04-05	1	1	1	1	Km Cs Eto Lev Z VitB6	1	0	1	4	0	1	33	1	1	1	37	0	7	1
35	2015	190174	26	Male	5	2	Unemployed	don't have income	4	0	4	3	4	1	2	2015-03-30	NA	0	2015-03-30	2015-03-31	NA	0	NA	0	NA	NA	1	2	0	99	Not available	NA	3	2	NA	NA	0	383	1	1	1	NA	NA	NA	1
36	2015	190103	25	Male	14	2	Employed	don't have income	2	0	4	4	4	1	5	2015-10-01	2015-09-01	0	2015-10-01	2015-10-02	2015-11-10	1	2015-11-10	1	2015-10-28	2016-01-20	1	1	1	1	Km Cs Eto Lev Z VitB6	1	0	1	31	1	1	39	1	1	1	70	1	0	1
37	2015	190207	35	Male	2	2	Employed	1-2 million IDR	6	0	1	3	4	1	10	2015-01-20	NA	0	2015-01-20	2015-01-20	2015-04-08	1	2015-04-17	1	2015-04-13	2015-07-10	1	1	1	2	Cm Cs Eto Mfx PAS Z VitB6	9	2	1	NA	NA	0	87	1	1	0	NA	NA	9	0
38	2015	190247	20	Male	16	1	Employed	< 1 million IDR	1	0	4	1	2	1	2	2015-07-07	2015-07-01	0	2015-07-30	2015-07-30	2015-08-04	1	2015-08-04	1	NA	NA	3	0	0	99	Km Cs Eto Lev Z VitB6	1	3	2	29	1	1	5	0	1	0	34	0	0	23
39	2015	190077	21	Male	16	1	Employed	don't have income	2	0	1	2	3	1	3	2015-01-28	2015-01-01	0	2015-01-30	2015-01-30	2015-02-17	1	2015-02-17	1	2015-02-10	2015-04-16	1	1	1	1	Km Cs Eto Lev Z VitB6	1	0	1	29	1	1	18	1	1	0	47	1	0	2
40	2015	190182	39	Male	16	1	Unemployed	don't have income	3	0	5	3	4	1	1	2015-08-26	NA	0	2015-08-26	2015-08-28	NA	0	NA	0	NA	NA	3	0	0	99	Not available	NA	3	2	NA	NA	0	383	1	1	2	NA	NA	NA	2
41	2015	190289	24	Female	16	1	Retired/Housewife/Student	don't have income	4	1	2	1	2	1	6	2015-12-03	2015-12-01	0	2015-12-04	2015-12-07	2015-12-14	1	2015-12-22	1	2015-12-21	2016-04-27	1	1	1	5	Km Cs Eto Lev E Z VitB6	1	0	1	6	0	1	15	0	1	3	21	0	8	4
42	2015	190088	27	Female	16	1	Retired/Housewife/Student	don't have income	4	0	5	1	2	1	6	2015-03-19	2015-03-10	0	2015-03-19	2015-03-20	2015-04-07	1	2015-04-07	1	2015-03-31	2015-06-04	1	4	0	99	Km Cs Eto Lev Z VitB6	1	3	2	10	0	1	18	1	1	1	28	0	0	1
43	2015	190318	27	Male	10	2	Employed	1-2 million IDR	4	0	1	1	2	1	4	2015-09-10	NA	0	2015-09-10	2015-09-15	2016-01-25	1	2016-01-25	1	NA	NA	3	0	0	99	Km Cs Eto Lev Z VitB6	1	3	2	NA	NA	0	132	1	1	5	NA	NA	0	5
44	2015	190140	50	Male	21	2	Employed	1-2 million IDR	4	0	1	2	3	1	8	2015-09-10	2015-09-01	0	2015-09-10	2015-09-14	2015-10-27	1	2015-10-27	1	NA	NA	1	2	0	99	Km Cs Eto Lev Z VitB6	1	3	2	13	0	1	43	1	1	4	56	1	0	4
45	2015	190138	51	Male	26	2	Employed	< 1 million IDR	1	0	1	1	2	1	6	2015-03-23	2015-03-18	0	2015-03-24	2015-03-25	2015-04-07	1	2015-04-07	1	2015-04-07	2015-07-10	1	1	1	1	Km Cs Eto Lev Z VitB6	1	0	1	7	0	1	13	0	1	1	20	0	0	2
46	2015	190118	63	Male	21	2	Unemployed	don't have income	4	0	4	3	4	1	6	2015-06-24	2015-06-09	0	2015-06-24	2015-06-25	2015-07-28	1	2015-08-04	1	NA	NA	3	0	0	99	Km Cs Eto Lev Z VitB6	1	3	2	16	1	1	40	1	1	1	56	1	7	1
47	2015	190156	43	Male	3	2	Unemployed	don't have income	4	0	4	2	3	1	4	2015-10-28	NA	0	2015-10-28	2015-10-29	NA	0	NA	0	NA	NA	3	0	0	99	Not available	NA	3	2	NA	NA	0	383	1	1	1	NA	NA	NA	1
48	2015	190159	41	Male	1	2	Unemployed	don't have income	2	0	1	4	4	1	3	2015-03-05	NA	0	2015-03-05	2015-03-05	2015-03-13	1	2015-03-13	1	NA	NA	3	0	0	99	Km Cs Eto Lev Z VitB6	1	3	2	NA	NA	0	8	0	1	0	NA	NA	0	0
49	2015	190073	56	Female	3	2	Employed	> 2 million IDR	2	0	1	2	3	1	5	2015-11-06	2015-09-15	0	2015-11-06	2015-11-09	2015-12-08	1	2015-12-08	1	NA	NA	1	2	0	99	Km Cs Eto Lev E Z VitB6	3	3	2	55	1	1	29	1	1	3	84	1	0	3
50	2015	190628	31	Female	16	1	Retired/Housewife/Student	< 1 million IDR	5	0	4	1	2	1	6	2015-06-26	2015-06-25	0	2015-06-26	2015-06-30	2015-07-14	1	2015-07-14	1	2015-07-10	2015-10-01	1	1	1	1	Km Cs Eto Lev Z VitB6	1	0	1	5	0	1	14	0	1	4	19	0	0	4
51	2015	193159	39	Male	8	2	Unemployed	don't have income	2	0	4	3	4	1	9	2015-03-25	NA	0	2015-03-26	2015-03-27	2015-09-22	1	2015-09-22	1	2015-09-22	2015-12-08	1	1	1	1	Km Cs Eto Lev Z VitB6	1	0	1	NA	NA	0	179	1	1	1	NA	NA	0	2
52	2015	190172	50	Female	1	2	Retired/Housewife/Student	don't have income	2	0	1	4	4	1	9	2015-02-16	NA	0	2015-02-16	2015-02-17	2015-02-24	1	2015-02-24	1	2015-02-23	2015-05-04	1	1	1	2	Km Cs Eto Lev Z VitB6	1	2	1	NA	NA	0	7	0	1	1	NA	NA	0	1
53	2015	190075	43	Male	1	2	Employed	1-2 million IDR	6	0	4	1	2	1	2	2014-06-06	NA	0	2014-06-06	2014-06-09	2015-06-16	1	2015-06-16	1	2014-06-09	2014-10-13	1	1	1	1	Km Cs Eto Lev Z VitB6	1	0	1	NA	NA	0	372	1	1	3	NA	NA	0	3
54	2015	190127	51	Male	3	2	Employed	don't have income	4	0	4	1	2	1	6	2015-05-19	2015-04-29	0	2015-05-19	2015-05-20	2015-06-03	1	2015-06-09	1	2015-06-09	2015-09-15	1	1	1	1	Km Cs Eto Lev Z VitB6	1	0	1	21	1	1	20	1	1	1	41	1	6	1
55	2015	190299	67	Male	16	1	Employed	< 1 million IDR	2	0	4	2	3	1	5	2015-02-13	2015-02-12	0	2015-02-16	2015-02-17	2015-03-10	1	2015-03-10	1	2015-03-03	2015-06-18	1	1	1	1	Km Cs Eto Lev Z VitB6	1	0	1	5	0	1	21	1	1	1	26	0	0	4
56	2015	193861	34	Female	3	2	Retired/Housewife/Student	1-2 million IDR	1	0	4	2	3	1	6	2014-11-12	NA	0	2014-11-13	2014-11-14	2015-06-03	1	2015-06-09	1	2015-06-09	2015-09-15	1	1	1	2	Km Cs Eto Lev Z VitB6	1	2	1	NA	NA	0	207	1	1	1	NA	NA	6	2
57	2015	190111	41	Female	9	2	Employed	> 2 million IDR	1	0	1	1	2	1	11	2015-07-08	2015-07-01	0	2015-07-08	2015-07-10	2015-08-18	1	2015-08-18	1	2015-08-18	2015-10-23	1	1	1	2	Km Cs Eto Lev Z VitB6	1	2	1	9	0	1	39	1	1	2	48	1	0	2
58	2015	190078	44	Female	20	1	Retired/Housewife/Student	don't have income	4	0	1	1	2	1	6	2015-07-27	NA	0	2015-07-27	2015-07-28	2015-08-04	1	2015-08-11	1	2015-08-04	2015-11-03	1	1	1	1	Km Cs Eto Lev Z VitB6	1	0	1	NA	NA	0	14	0	1	1	NA	NA	7	1
59	2015	190324	29	Female	16	1	Retired/Housewife/Student	don't have income	3	0	4	2	3	1	1	2015-08-24	NA	0	2015-08-25	2015-08-26	2015-09-08	1	2015-09-08	1	2015-09-08	2015-12-08	1	1	1	7	Km Cs Eto Lev E Z VitB6	3	0	0	NA	NA	0	13	0	1	1	NA	NA	0	2
60	2015	190607	43	Male	21	2	Unemployed	don't have income	4	0	4	4	4	1	4	2015-11-11	NA	0	2015-11-11	2015-11-12	NA	0	NA	0	NA	NA	3	0	0	99	Not available	NA	3	2	NA	NA	0	383	1	1	1	NA	NA	NA	1
61	2015	190126	20	Female	2	2	Unemployed	don't have income	1	0	1	2	3	1	5	2014-11-03	NA	0	2014-11-03	2014-11-04	2015-05-19	1	2015-05-19	1	2014-11-04	2015-01-15	1	1	1	2	Km Cs Eto Lev Z VitB6	1	2	1	NA	NA	0	196	1	1	1	NA	NA	0	1
62	2015	190074	23	Male	1	2	Employed	1-2 million IDR	4	0	4	2	3	1	6	2015-12-07	2015-12-01	0	2015-12-07	2015-12-08	2015-12-14	1	2015-12-22	1	NA	NA	3	0	0	99	Km Cs Eto Lev E Z VitB6	3	3	2	7	0	1	14	0	1	1	21	0	8	1
63	2015	190305	36	Female	26	2	Retired/Housewife/Student	don't have income	1	0	4	2	3	1	4	2015-04-15	2015-04-01	0	2015-04-16	2015-04-17	2015-06-23	1	2015-06-23	1	NA	NA	1	2	0	99	Km Cs Eto Lev Z VitB6	1	3	2	16	1	1	67	1	1	1	83	1	0	2
64	2015	190305	22	Female	16	1	Employed	> 2 million IDR	1	0	1	3	4	1	2	2015-09-16	2015-09-08	0	2015-09-16	2015-09-17	2015-10-13	1	2015-10-13	1	2015-09-22	2015-12-15	1	1	1	2	Km Cs Eto Lev Z VitB6	1	2	1	9	0	1	26	1	1	1	35	0	0	1
65	2015	190277	37	Female	11	2	Unemployed	don't have income	2	0	1	2	3	1	3	2015-02-04	NA	0	2015-02-04	2015-02-06	NA	0	NA	0	2015-02-09	2015-05-22	1	1	1	3	Not available	NA	0	2	NA	NA	0	383	1	1	2	NA	NA	NA	2
66	2015	190061	31	Male	8	2	Employed	1-2 million IDR	1	0	4	5	4	1	2	2015-08-10	2015-08-01	0	2015-08-10	2015-08-11	2015-10-23	1	2015-10-23	1	2015-10-22	2015-12-24	1	1	1	2	Km Cs Eto Lev Z VitB6	1	2	1	10	0	1	73	1	1	1	83	1	0	1
67	2015	190168	33	Male	20	1	Unemployed	don't have income	2	0	1	2	3	1	5	2015-01-19	NA	0	2015-01-19	2015-01-19	2015-02-10	1	2015-02-10	1	2015-02-02	2015-05-22	1	1	1	7	Km Cs Eto Lev Z VitB6	1	0	0	NA	NA	0	22	1	1	0	NA	NA	0	0
68	2015	190100	26	Male	16	1	Unemployed	don't have income	3	0	5	1	2	1	2	2015-05-08	NA	0	2015-05-11	2015-05-11	2015-07-14	1	2015-07-14	1	NA	NA	3	0	0	99	Km Cs Eto Lev Z VitB6	1	3	2	NA	NA	0	64	1	1	0	NA	NA	0	3
69	2015	190055	21	Male	16	1	Unemployed	don't have income	2	0	1	2	3	1	9	2014-12-04	NA	0	2014-12-04	2014-12-05	2015-03-03	1	2015-03-03	1	NA	NA	1	2	0	99	Km Cs Eto Lev Z VitB6	1	3	2	NA	NA	0	88	1	1	1	NA	NA	0	1
70	2015	190175	30	Male	16	1	Employed	1-2 million IDR	3	0	4	2	3	1	3	2015-09-14	NA	0	2015-09-14	2015-09-16	NA	0	NA	0	NA	NA	3	0	0	99	Not available	NA	3	2	NA	NA	0	383	1	1	2	NA	NA	NA	2
71	2015	190596	24	Female	16	1	Retired/Housewife/Student	don't have income	4	0	1	2	3	1	4	2015-03-05	NA	0	2015-03-05	2015-03-06	2015-04-01	1	2015-04-01	1	NA	NA	3	0	0	99	Cm Cs Eto Lev PAS Z VitB6	7	3	2	NA	NA	0	26	1	1	1	NA	NA	0	1
72	2015	190911	30	Male	5	2	Employed	1-2 million IDR	1	0	1	2	3	1	5	2014-12-15	NA	0	2014-12-15	2014-12-16	2015-06-16	1	2015-06-16	1	2015-06-08	2015-08-28	1	1	1	1	Km Cs Eto Lev Z VitB6	1	0	1	NA	NA	0	182	1	1	1	NA	NA	0	1
73	2015	190940	39	Female	3	2	Retired/Housewife/Student	don't have income	3	0	4	3	4	1	3	2015-03-30	NA	0	2015-03-30	2015-04-01	2015-04-21	1	2015-04-21	1	NA	NA	3	0	0	99	Km Cs Eto Lev Z VitB6	1	3	2	NA	NA	0	20	1	1	2	NA	NA	0	2
74	2015	190070	25	Female	3	2	Retired/Housewife/Student	1-2 million IDR	4	0	1	4	4	1	6	2015-11-30	2015-11-01	0	2015-12-14	2015-12-15	2015-12-29	1	2016-01-05	1	NA	NA	1	2	0	99	Km Cs Eto Lev Z VitB6	1	3	2	44	1	1	21	1	1	1	65	1	7	15
75	2015	190268	47	Male	6	2	Employed	don't have income	4	0	1	3	4	1	9	2015-05-22	2015-05-01	0	2015-05-22	2015-05-25	2015-06-12	1	2015-06-12	1	NA	NA	3	0	0	99	Km Cs Eto Lev Z VitB6	1	3	2	24	1	1	18	1	1	3	42	1	0	3
76	2015	190063	23	Female	20	1	Employed	1-2 million IDR	1	0	4	1	2	1	6	2015-06-24	2015-06-01	0	2015-07-07	2015-07-08	2015-09-16	1	2015-09-16	1	2015-07-28	2015-10-01	1	1	1	2	Km Cs Eto Lev Z VitB6	1	2	0	37	1	1	70	1	1	1	107	1	0	14
77	2015	190065	30	Female	3	2	Retired/Housewife/Student	don't have income	2	0	4	2	3	1	6	2015-03-16	2015-03-14	0	2015-03-17	2015-03-17	2015-06-03	1	2015-06-09	1	NA	NA	1	2	0	99	Km Cs Eto Lev Z VitB6	1	3	2	3	0	1	84	1	1	0	87	1	6	1
78	2015	190121	24	Male	2	2	Unemployed	don't have income	2	0	1	2	3	1	9	2015-04-16	NA	0	2015-04-16	2015-04-17	2015-04-28	1	2015-05-05	1	2015-04-29	2015-07-10	1	1	1	2	Km Cs Eto Lev Z VitB6	1	2	1	NA	NA	0	18	1	1	1	NA	NA	7	1
79	2015	190064	34	Female	10	2	Retired/Housewife/Student	don't have income	1	0	1	3	4	1	3	2015-07-28	2015-07-01	0	2015-07-28	2015-07-30	2015-08-04	1	2015-08-11	1	NA	NA	3	0	0	99	Km Cs Eto Lev Z VitB6	1	3	2	29	1	1	12	0	1	2	41	1	7	2
80	2015	190117	34	Male	5	2	Employed	< 1 million IDR	4	0	4	1	2	1	9	2015-08-25	2015-08-03	0	2015-08-25	2015-08-27	2015-10-13	1	2015-10-13	1	NA	NA	3	0	0	99	Km Cs Eto Lev E Z VitB6	3	3	2	24	1	1	47	1	1	2	71	1	0	2
81	2015	190269	46	Female	16	1	Employed	1-2 million IDR	1	1	2	1	2	1	3	2015-10-29	2015-10-28	0	2015-10-29	2015-10-30	2015-11-17	1	2015-11-17	1	2015-11-16	2016-03-10	1	1	1	2	Km Cs Eto Lev Z VitB6	1	2	1	2	0	1	18	1	1	1	20	0	0	1
82	2015	190251	25	Female	16	1	Employed	> 2 million IDR	1	1	2	1	2	1	10	2015-09-21	2015-09-14	0	2015-09-21	2015-09-22	2015-10-13	1	2015-10-13	1	NA	NA	3	0	0	99	Km Cs Eto Lev Z VitB6	1	3	2	8	0	1	21	1	1	1	29	0	0	1
83	2015	190812	25	Male	16	1	Unemployed	don't have income	2	0	1	1	2	1	5	2014-12-29	2014-12-22	1	2014-12-29	2014-12-29	2015-01-14	1	2015-01-14	1	NA	NA	3	0	0	99	Km Cs Eto Lev Z VitB6	1	3	2	7	0	1	16	1	1	0	23	0	0	0
84	2015	190162	53	Female	8	2	Employed	> 2 million IDR	4	0	4	2	3	1	9	2015-11-30	2015-12-01	0	2015-11-30	2015-12-01	2016-01-11	1	2016-01-19	1	2016-01-11	2016-04-27	1	1	1	7	Km Cs Eto Lev Z VitB6	1	0	0	0	0	1	49	1	1	1	49	1	8	1
85	2015	190318	41	Female	12	2	Retired/Housewife/Student	don't have income	2	0	1	3	4	1	8	2015-08-20	2015-08-19	0	2015-08-20	2015-08-21	2015-09-08	1	2015-09-08	1	2015-09-09	2015-12-08	1	1	1	1	Km Cs Eto Lev Z VitB6	1	0	1	2	0	1	18	1	1	1	20	0	0	1
86	2015	190011	38	Male	4	2	Employed	don't have income	2	0	1	2	3	1	2	2015-05-25	2015-05-01	0	2015-05-29	2015-05-30	2015-05-30	1	2015-06-03	1	2015-05-26	2015-08-18	1	1	1	1	Km Cs Eto Lev Z VitB6	1	0	1	29	1	1	4	0	1	1	33	0	4	5
87	2015	190066	38	Male	2	2	Employed	don't have income	4	0	4	2	3	1	9	2015-04-27	2015-04-01	0	2015-04-29	2015-04-30	2015-05-12	1	2015-05-12	1	2015-05-05	2015-08-18	1	1	1	3	Km Cs Eto Lev Z VitB6	1	0	0	29	1	1	12	0	1	1	41	1	0	3
88	2015	190331	42	Male	5	2	Employed	> 2 million IDR	2	0	4	2	3	1	8	2015-05-06	2015-05-01	0	2015-05-06	2015-05-07	2015-06-16	1	2015-06-30	1	2015-06-30	2015-09-25	1	1	1	1	Km Cs Eto Lev Z VitB6	1	0	1	6	0	1	54	1	1	1	60	1	14	1
89	2015	190177	28	Male	4	2	Employed	< 1 million IDR	2	0	1	3	4	1	3	2015-01-22	2015-01-22	0	2015-01-22	2015-01-22	2015-01-30	1	2015-01-30	1	2015-01-29	2015-05-19	1	1	1	1	Km Cs Eto Lev Z VitB6	1	0	1	0	0	1	8	0	1	0	8	0	0	0
90	2015	190089	23	Male	16	1	Employed	don't have income	4	0	4	1	2	1	6	2015-09-14	2015-09-04	0	2015-09-14	2015-09-16	2015-09-28	1	2015-10-13	1	2015-09-28	2015-10-19	1	1	1	1	Km Cs Eto Lev E Z VitB6	3	0	0	12	0	1	27	1	1	2	39	0	15	2
91	2015	190110	22	Male	16	1	Retired/Housewife/Student	don't have income	2	0	1	3	4	1	8	2015-11-05	2015-11-02	0	2015-11-05	2015-11-06	2015-11-17	1	2015-11-17	1	NA	NA	1	2	0	99	Km Cs Eto Lev Z VitB6	1	3	2	4	0	1	11	0	1	1	15	0	0	1
92	2015	192932	16	Female	3	2	Retired/Housewife/Student	don't have income	2	0	4	2	3	1	8	2015-02-12	NA	0	2015-02-12	2015-02-12	2015-03-03	1	2015-03-03	1	2015-03-03	2015-06-18	1	1	1	7	Km Cs Eto Lev Z VitB6	1	0	0	NA	NA	0	19	1	1	0	NA	NA	0	0
93	2015	190101	47	Male	2	2	Employed	don't have income	4	0	4	2	3	1	6	2015-12-03	2015-11-27	0	2015-12-08	2015-12-10	2015-12-14	1	2015-12-22	1	2015-12-15	2016-04-05	1	1	1	8	Km Cs Eto Lev E Z VitB6	3	0	0	13	0	1	12	0	1	2	25	0	8	7
94	2015	191244	64	Male	5	2	Employed	< 1 million IDR	1	0	1	3	4	1	6	2014-10-21	NA	0	2014-10-21	2014-10-23	2015-02-04	1	2015-02-04	1	2015-02-03	2015-04-16	1	1	1	2	Km Cs Eto Lev Z VitB6/ Cm Cs Eto Mfx PAS Z VitB6	1	2	1	NA	NA	0	104	1	1	2	NA	NA	0	2
95	2015	190300	41	Male	5	2	Employed	1-2 million IDR	4	0	4	2	3	1	8	2015-03-02	2015-02-27	0	2015-03-04	2015-03-05	2015-03-10	1	2015-03-10	1	NA	NA	1	2	0	99	Km Cs Eto Lev Z VitB6	1	3	2	6	0	1	5	0	1	1	11	0	0	3
96	2015	190038	43	Male	9	2	Employed	1-2 million IDR	2	0	1	3	4	1	3	2015-09-10	2015-08-03	0	2015-09-10	2015-09-14	2015-11-24	1	2015-11-24	1	NA	NA	1	2	0	99	Km Cs Eto Lev Z VitB6	1	3	2	42	1	1	71	1	1	4	113	1	0	4
97	2015	191994	45	Male	7	2	Employed	< 1 million IDR	2	0	4	2	3	1	5	2015-09-07	NA	0	2015-09-07	2015-09-08	2015-09-18	1	2015-09-18	1	2015-09-07	2015-12-08	1	1	1	9	Km Cs Eto Lev Z VitB6	1	0	0	NA	NA	0	10	0	1	1	NA	NA	0	1
98	2015	190076	29	Female	6	2	Retired/Housewife/Student	1-2 million IDR	1	0	1	1	2	0	6	2015-10-15	2015-09-29	0	2015-10-15	2015-10-16	2015-10-23	1	2015-10-23	1	2015-10-22	2016-01-20	1	1	1	1	Km Cs Eto Lev Z VitB6	1	0	1	17	1	1	7	0	1	1	24	0	0	1
99	2015	192903	41	Male	16	1	Employed	don't have income	1	1	2	1	2	1	1	2015-11-12	2015-11-03	0	2015-11-16	2015-11-17	2015-12-02	1	2015-12-02	1	2015-11-24	2016-03-16	1	1	1	1	Km Cs Eto Lev E Z VitB6	3	0	0	14	0	1	15	0	1	1	29	0	0	5
100	2015	190092	43	Male	21	2	Employed	> 2 million IDR	4	1	3	1	2	1	6	2015-01-22	NA	0	2015-01-23	2015-01-26	2015-02-09	1	2015-02-22	1	NA	NA	1	2	0	99	Km Cs Eto Lev Z VitB6	1	3	2	NA	NA	0	27	1	1	3	NA	NA	13	4
101	2015	190123	36	Male	16	1	Employed	1-2 million IDR	4	0	4	1	2	1	6	2015-08-05	2015-07-28	0	2015-08-06	2015-08-10	2015-08-25	1	2015-08-25	1	2015-08-14	2015-11-11	1	1	1	1	Km Cs Eto Lev E Z VitB6	3	0	1	13	0	1	15	0	1	4	28	0	0	5
102	2015	190155	48	Male	1	2	Employed	> 2 million IDR	2	1	3	2	3	1	3	2015-04-07	2015-03-30	0	2015-04-07	2015-04-09	2015-04-28	1	2015-05-05	1	NA	NA	1	4	0	99	Km Cs Eto Lev Z VitB6	1	3	2	10	0	1	26	1	1	2	36	0	7	2
103	2015	192979	30	Female	4	2	Retired/Housewife/Student	don't have income	2	0	1	3	4	1	3	2015-08-06	NA	0	2015-08-06	2015-08-10	2015-10-07	1	2015-10-07	1	NA	NA	1	3	0	99	Km Cs Eto Lev E Z VitB6	3	3	2	NA	NA	0	58	1	1	4	NA	NA	0	4
104	2015	190047	51	Female	16	1	Retired/Housewife/Student	don't have income	4	0	4	1	2	1	6	2015-06-01	NA	0	2015-06-01	2015-06-04	2015-06-22	1	2015-06-30	1	NA	NA	1	2	0	99	Km Cs Eto Lev Z VitB6	1	3	2	NA	NA	0	26	1	1	3	NA	NA	8	3
105	2015	190323	21	Female	1	2	Unemployed	don't have income	2	0	1	2	3	1	3	2014-12-16	2014-12-06	0	2014-12-16	2014-12-17	2015-01-07	1	2015-01-07	1	2014-12-30	2015-03-27	1	1	1	1	Km Cs Eto Lev Z VitB6	1	0	1	11	0	1	21	1	1	1	32	0	0	1
106	2015	191304	38	Male	16	1	Employed	> 2 million IDR	2	1	2	1	2	1	3	2014-12-31	NA	1	2014-12-31	2014-12-31	2015-01-20	1	2015-01-20	1	NA	NA	1	2	0	99	Km Cs Eto Lev Z VitB6	1	3	2	NA	NA	0	20	1	1	0	NA	NA	0	0
107	2015	190106	73	Male	27	2	Employed	don't have income	4	0	1	1	2	1	9	2015-04-28	2015-04-14	0	2015-04-28	2015-04-29	2015-05-19	1	2015-05-19	1	NA	NA	1	2	0	99	Km Cs Eto Lev Z VitB6	1	3	2	15	1	1	20	1	1	1	35	0	0	1
108	2015	190086	40	Male	16	1	Employed	< 1 million IDR	2	0	4	2	3	1	7	2015-06-26	2015-06-23	0	2015-06-26	2015-07-01	2015-10-14	1	2015-10-14	1	2015-09-22	2015-12-15	1	1	1	1	Km Cs Eto Lev Z VitB6	1	0	1	8	0	1	105	1	1	5	113	1	0	5
109	2015	190122	36	Female	2	2	Retired/Housewife/Student	don't have income	3	0	1	1	2	1	3	2015-06-23	NA	0	2015-06-23	2015-06-24	2015-07-14	1	2015-07-14	1	2015-07-23	2015-11-03	1	1	1	1	Km Cs Eto Lev Z VitB6	1	0	1	NA	NA	0	20	1	1	1	NA	NA	0	1
110	2015	190314	40	Female	13	2	Employed	1-2 million IDR	4	0	1	3	4	1	6	2015-08-24	2015-08-03	0	2015-08-24	2015-08-25	2015-09-09	1	2015-09-09	1	2015-08-24	2015-12-08	1	1	1	1	Km Cs Eto Lev Z VitB6	1	0	1	22	1	1	15	0	1	1	37	0	0	1
111	2015	190144	35	Male	20	1	Employed	> 2 million IDR	4	0	1	2	3	1	0	2015-10-01	NA	0	2015-10-01	2015-10-02	2015-10-27	1	2015-10-27	1	2015-10-20	2015-12-24	1	1	1	1	Km Cs Eto Lev Z VitB6	1	0	1	NA	NA	0	25	1	1	1	NA	NA	0	1
112	2015	190095	28	Male	3	2	Employed	1-2 million IDR	2	0	4	3	4	1	3	2015-06-08	2015-06-01	0	2015-06-24	2015-06-26	2015-08-11	1	2015-08-11	1	2015-08-11	2015-12-08	1	1	1	1	Km Cs Eto Lev Z VitB6	1	0	1	25	1	1	46	1	1	2	71	1	0	18
113	2015	190120	37	Male	2	2	Employed	> 2 million IDR	4	0	4	1	2	1	9	2015-06-30	2015-06-16	0	2015-06-30	2015-07-02	2015-08-04	1	2015-08-11	1	2015-08-04	2015-11-03	1	1	1	1	Km Cs Eto Lev Z VitB6	1	0	1	16	1	1	129	1	1	2	145	1	7	2
114	2015	190099	23	Male	3	2	Employed	< 1 million IDR	2	0	4	2	3	1	6	2015-02-12	2015-02-02	0	2015-02-12	2015-02-13	2015-03-03	1	2015-03-03	1	NA	NA	1	2	0	99	Km Cs Eto Lev Z VitB6	1	3	2	11	0	1	18	1	1	1	29	0	0	1
115	2015	190012	33	Female	16	1	Employed	> 2 million IDR	4	1	2	1	2	0	6	2015-12-08	NA	0	2015-12-08	2015-12-10	NA	0	NA	0	NA	NA	3	0	0	99	Not available	NA	3	2	NA	NA	0	383	1	1	2	NA	NA	NA	2
116	2015	190097	38	Male	9	2	Employed	1-2 million IDR	2	0	1	2	3	1	4	2015-09-10	NA	0	2015-09-10	2015-09-14	2015-11-24	1	2015-11-24	1	NA	NA	1	2	0	99	Km Cs Eto Lev Z VitB6	1	3	2	NA	NA	0	71	1	1	4	NA	NA	0	4
117	2015	190047	27	Female	16	1	Retired/Housewife/Student	> 2 million IDR	4	0	1	1	2	0	4	2015-10-14	NA	0	2015-10-22	2015-10-23	NA	0	NA	0	NA	NA	3	0	0	99	Not available	NA	3	2	NA	NA	0	383	1	1	1	NA	NA	NA	9
118	2015	190067	37	Female	16	1	Retired/Housewife/Student	don't have income	1	0	5	2	3	1	5	2015-07-30	NA	0	2015-08-10	2015-08-11	2015-09-03	1	2015-09-03	1	2015-09-01	2015-11-11	1	1	1	1	Km Cs Eto Lev Z VitB6	1	0	1	NA	NA	0	23	1	1	1	NA	NA	0	12
119	2015	192105	23	Female	6	2	Employed	don't have income	3	0	5	2	3	1	2	2015-04-09	2015-04-08	0	2015-04-10	2015-04-13	2015-05-12	1	2015-05-12	1	2015-05-12	2015-08-18	1	1	1	2	Km Cs Eto Lev Z VitB6	1	2	1	5	0	1	29	1	1	3	34	0	0	4
120	2015	193488	60	Male	15	2	Unemployed	don't have income	4	0	4	5	4	1	1	2015-09-22	NA	2	2015-09-22	2015-09-23	NA	0	NA	0	NA	NA	3	0	0	99	Not available	NA	3	2	NA	NA	0	383	1	1	1	NA	NA	NA	1
121	2015	190249	42	Female	3	2	Retired/Housewife/Student	don't have income	2	0	1	2	3	1	2	2015-06-24	2015-06-01	0	2015-06-24	2015-06-26	2015-08-04	1	2015-08-04	1	2015-07-07	2015-09-25	1	1	1	1	Km Cs Eto Lev Z VitB6	1	0	1	25	1	1	39	1	1	2	64	1	0	2
122	2015	190113	26	Male	1	2	Employed	1-2 million IDR	1	0	1	2	3	1	12	2015-08-13	2015-08-10	0	2015-08-13	2015-08-18	2015-10-13	1	2015-10-13	1	2015-09-28	2016-02-15	1	1	1	1	Km Cs Eto Lev Z VitB6	1	0	1	8	0	1	56	1	1	5	64	1	0	5
123	2015	190119	40	Male	3	2	Employed	1-2 million IDR	4	0	1	3	4	1	14	2015-09-07	2015-09-07	0	2015-09-08	2015-09-10	2015-10-13	1	2015-10-13	1	NA	NA	1	3	0	99	Km Cs Eto Lev Z VitB6	1	3	2	3	0	1	33	1	1	2	36	0	0	3
124	2015	190274	29	Male	1	2	Employed	don't have income	2	0	1	2	3	1	8	2015-08-10	2015-07-12	0	2015-08-10	2015-08-11	NA	0	NA	0	NA	NA	3	0	0	99	Not available	NA	3	2	30	1	1	383	1	1	1	418	1	NA	1
125	2015	190189	47	Female	16	1	Retired/Housewife/Student	> 2 million IDR	2	1	2	3	4	1	3	2015-09-07	NA	2	2015-09-16	2015-09-17	NA	0	NA	0	NA	NA	3	0	0	99	Not available	NA	3	2	NA	NA	0	383	1	1	1	NA	NA	NA	10
126	2015	190252	16	Female	14	2	Retired/Housewife/Student	don't have income	2	0	1	4	4	1	5	2015-11-25	2015-08-02	0	2015-11-27	2015-11-30	2015-12-22	1	2015-12-22	1	2015-12-22	2016-04-05	1	1	1	7	Km Cs Eto Lev Z VitB6	1	0	0	120	1	1	22	1	1	3	142	1	0	5
127	2015	190056	45	Female	12	2	Retired/Housewife/Student	don't have income	4	0	4	1	2	1	4	2015-03-09	NA	0	2015-03-09	2015-03-10	2015-03-25	1	2015-03-25	1	2015-03-16	2015-06-18	1	1	1	1	Km Cs Eto Lev Z VitB6	1	0	1	NA	NA	0	15	0	1	1	NA	NA	0	1
128	2015	191418	42	Female	1	2	Retired/Housewife/Student	don't have income	4	0	1	3	4	1	3	2015-12-16	NA	2	2015-12-16	2015-12-17	NA	0	NA	0	NA	NA	3	0	0	99	Not available	NA	3	2	NA	NA	0	383	1	1	1	NA	NA	NA	1
129	2015	190636	51	Female	16	1	Unemployed	don't have income	1	0	4	1	2	1	6	2015-11-27	NA	0	2015-11-27	2015-11-30	2015-12-22	1	2015-12-22	1	NA	NA	1	3	0	99	Km Cs Eto Lev E Z VitB6	3	3	2	NA	NA	0	22	1	1	3	NA	NA	0	3
130	2015	190241	42	Female	20	1	Retired/Housewife/Student	don't have income	1	0	1	1	2	1	6	2015-08-04	NA	0	2015-08-06	2015-08-10	2015-08-25	1	2015-08-25	1	NA	NA	1	2	0	99	Km Cs Eto Lev E Z VitB6	3	3	2	NA	NA	0	15	0	1	4	NA	NA	0	6
131	2015	190116	46	Female	1	2	Employed	don't have income	1	0	5	1	2	1	6	2015-05-04	2015-04-30	0	2015-05-04	2015-05-05	2015-05-26	1	2015-05-26	1	2015-05-18	2015-08-18	1	1	1	1	Km Cs Eto Lev Z VitB6	1	0	1	5	0	1	21	1	1	1	26	0	0	1
132	2015	190082	35	Female	1	2	Employed	> 2 million IDR	1	0	1	1	2	1	4	2015-09-16	2015-09-01	0	2015-09-16	2015-09-17	2015-10-13	1	2015-10-13	1	2015-09-22	2015-12-15	1	1	1	1	Km Cs Eto Lev E Z VitB6	3	0	1	16	1	1	26	1	1	1	42	1	0	1
133	2015	190072	47	Male	3	2	Employed	< 1 million IDR	2	0	4	2	3	1	6	2015-08-31	2015-08-03	0	2015-08-31	2015-09-02	2015-09-22	1	2015-09-22	1	NA	NA	1	2	0	99	Km Cs Eto Lev Z VitB6	1	3	2	30	1	1	20	1	1	2	50	1	0	2
134	2015	193188	22	Female	16	1	Unemployed	don't have income	4	0	5	1	2	1	6	2015-11-13	2015-11-10	0	2015-11-16	2015-11-19	2015-12-02	1	2015-12-15	1	2015-11-16	2016-03-11	1	1	1	2	Km Cs Eto Lev Z VitB6	1	1	0	9	0	1	26	1	1	3	35	0	13	6
135	2015	190141	39	Male	1	2	Employed	don't have income	1	0	1	2	3	1	12	2015-04-10	2015-04-01	0	2015-04-10	2015-04-14	2015-04-28	1	2015-04-28	1	NA	NA	1	2	0	99	Km Cs Eto Lev Z VitB6	1	3	2	13	0	1	14	0	1	4	27	0	0	4
136	2015	190081	31	Male	1	2	Employed	1-2 million IDR	4	0	4	1	2	1	6	2015-02-16	NA	0	2015-02-16	2015-02-17	2015-03-04	1	2015-03-04	1	2015-02-23	2015-05-04	1	1	1	6	Cm Cs Eto Mfx PAS Z VitB6	9	0	0	NA	NA	0	15	0	1	1	NA	NA	0	1
137	2015	190276	26	Male	2	2	Unemployed	don't have income	4	1	3	4	4	1	1	2015-03-16	NA	2	2015-03-17	2015-03-18	NA	0	NA	0	2015-03-24	2015-06-10	1	1	1	1	Not available	NA	0	2	NA	NA	0	383	1	1	1	NA	NA	NA	2
138	2015	190093	38	Female	16	1	Retired/Housewife/Student	don't have income	2	0	1	3	4	1	9	2015-02-02	NA	0	2015-02-02	2015-02-03	2015-02-17	1	2015-02-17	1	2015-02-09	2015-05-22	1	1	1	1	Km Cs Eto Lev Z VitB6	1	0	1	NA	NA	0	14	0	1	1	NA	NA	0	1
139	2015	190133	42	Male	20	1	Employed	> 2 million IDR	1	1	2	2	3	1	4	2015-12-21	2015-08-24	0	2015-12-22	2015-12-22	2016-01-04	1	2016-01-18	1	NA	NA	1	3	0	99	Km Cs Eto Lev Z VitB6	1	3	2	120	1	1	27	1	1	0	147	1	14	1
140	2015	190068	37	Female	5	2	Retired/Housewife/Student	1-2 million IDR	1	1	3	1	2	1	2	2015-05-18	2015-05-15	0	2015-05-18	2015-05-18	2015-05-28	1	2015-05-29	1	2015-05-22	2015-08-03	1	1	1	1	Cm Cs Eto Lev E Z Vit B6	6	0	0	3	0	1	11	0	1	0	14	0	1	0
141	2015	190215	30	Female	1	2	Retired/Housewife/Student	1-2 million IDR	2	0	4	2	3	1	4	2015-09-17	2015-09-01	0	2015-09-17	2015-09-18	2015-10-13	1	2015-10-13	1	2015-09-28	2016-02-15	1	1	1	1	Km Cs Eto Lev Z VitB6	1	0	1	17	1	1	25	1	1	1	42	1	0	1
142	2015	190260	43	Male	1	2	Employed	1-2 million IDR	4	0	1	1	2	1	6	2015-10-28	2015-10-18	0	2015-10-28	2015-10-29	2015-11-17	1	2015-11-17	1	NA	NA	1	3	0	99	Km Cs Eto Lev Z VitB6	1	3	2	11	0	1	19	1	1	1	30	0	0	1
143	2015	190197	32	Female	1	2	Retired/Housewife/Student	don't have income	3	0	4	2	3	1	1	2015-05-18	NA	2	2015-05-18	2015-05-18	NA	0	NA	0	NA	NA	3	0	0	99	Not available	NA	3	2	NA	NA	0	383	1	1	0	NA	NA	NA	0
144	2015	190108	18	Female	20	1	Employed	1-2 million IDR	1	0	1	1	2	1	4	2015-05-25	2015-05-01	0	2015-05-25	2015-05-26	2015-06-03	1	2015-06-10	1	NA	NA	1	2	0	99	Km Cs Eto Lev Z VitB6	1	3	2	25	1	1	15	0	1	1	40	0	7	1
145	2015	190080	44	Female	20	1	Retired/Housewife/Student	don't have income	2	0	5	1	2	1	6	2015-03-19	NA	0	2015-03-19	2015-03-20	2015-04-07	1	2015-04-07	1	2015-03-31	2015-06-10	1	1	1	2	Km Cs Eto Lev Z VitB6	1	2	1	NA	NA	0	18	1	1	1	NA	NA	0	1
146	2015	191969	36	Female	3	2	Retired/Housewife/Student	1-2 million IDR	2	0	1	2	3	1	5	2014-06-27	NA	0	2014-06-27	2014-06-27	2015-05-19	1	2015-05-19	1	2015-05-19	2015-08-18	1	1	1	1	Km Cs Eto Lev Z VitB6	1	0	1	NA	NA	0	326	1	1	0	NA	NA	0	0
147	2015	190166	34	Male	1	2	Employed	< 1 million IDR	2	0	1	4	4	1	5	2015-08-14	2015-08-01	0	2015-08-13	2015-08-18	2015-09-03	1	2015-09-03	1	2015-08-24	2015-11-11	1	1	1	1	Km Cs Eto Lev Z VitB6	1	0	1	17	1	1	16	1	1	5	33	0	0	4
148	2015	190071	26	Female	22	2	Employed	don't have income	4	0	4	2	3	1	9	2015-04-09	2015-04-01	0	2015-04-10	2015-04-13	2015-05-12	1	2015-05-12	1	2015-05-12	2015-08-18	1	1	1	1	Km Cs Eto Lev Z VitB6	1	0	1	12	0	1	29	1	1	3	41	1	0	4
149	2015	191324	50	Male	5	2	Unemployed	don't have income	1	0	1	3	4	1	6	2015-01-07	NA	2	2015-01-07	2015-01-09	NA	0	NA	0	NA	NA	3	0	0	99	Not available	NA	3	2	NA	NA	0	383	1	1	2	NA	NA	NA	2
150	2015	190245	51	Female	16	1	Retired/Housewife/Student	don't have income	2	0	1	1	2	1	5	2015-04-02	2015-04-01	0	2015-04-02	2015-04-05	2015-04-21	1	2015-04-21	1	NA	NA	1	4	0	99	Km Cs Eto Lev Z VitB6	1	3	2	4	0	1	16	1	1	3	20	0	0	3
151	2015	190246	52	Female	14	2	Retired/Housewife/Student	don't have income	2	0	1	2	3	1	4	2015-07-28	NA	0	2015-07-28	2015-07-29	2015-08-04	1	2015-08-11	1	2015-08-11	2015-11-03	1	1	1	7	Km Cs Eto Lev Z VitB6	1	0	0	NA	NA	0	13	0	1	1	NA	NA	7	1
152	2015	190332	50	Female	23	2	Employed	1-2 million IDR	2	0	1	4	4	1	10	2015-12-30	2015-12-01	0	2015-12-30	2015-12-31	2016-01-11	1	2016-01-19	1	2016-01-11	2016-04-27	1	1	1	1	Km Cs Eto Lev Z VitB6	1	0	1	30	1	1	19	1	1	1	49	1	8	1
153	2015	190259	34	Male	16	1	Employed	> 2 million IDR	3	0	1	1	2	1	3	2015-08-11	NA	0	2015-08-11	2015-08-12	2015-08-25	1	2015-08-25	1	NA	NA	1	4	0	99	Km Cs Eto Lev Z VitB6	1	3	2	NA	NA	0	13	0	1	1	NA	NA	0	1
154	2015	190217	57	Female	18	2	Retired/Housewife/Student	don't have income	4	0	4	3	4	1	5	2015-12-22	NA	2	2015-12-22	2015-12-23	NA	0	NA	0	NA	NA	3	0	0	99	Not available	NA	3	2	NA	NA	0	383	1	1	1	NA	NA	NA	1
155	2015	190204	47	Female	16	1	Employed	1-2 million IDR	4	0	4	3	4	1	6	2015-01-26	NA	0	2015-01-26	2015-01-27	2015-02-17	1	2015-02-17	1	NA	NA	1	2	0	99	Km Cs Eto Lev Z VitB6	1	3	2	NA	NA	0	21	1	1	1	NA	NA	0	1
156	2015	190286	54	Male	21	2	Employed	< 1 million IDR	4	0	4	3	4	1	8	2015-10-23	2015-10-02	0	2015-10-23	2015-10-23	2015-11-09	1	2015-11-20	1	2015-11-16	2016-02-16	1	1	1	2	Km Cs Eto Lev Z VitB6	1	2	1	21	1	1	28	1	1	0	49	1	11	0
157	2015	190053	21	Female	11	2	Retired/Housewife/Student	1-2 million IDR	2	0	1	1	2	1	2	2015-09-11	2015-08-27	0	2015-09-14	2015-09-15	2015-09-28	1	2015-09-28	1	2015-09-21	2016-01-20	1	1	1	1	Km Cs Eto Lev Z VitB6	1	0	1	19	1	1	13	0	1	1	32	0	0	4
158	2015	190285	49	Male	21	2	Employed	1-2 million IDR	4	0	4	1	2	1	6	2015-08-19	NA	0	2015-08-19	2015-08-20	2015-09-14	1	2015-09-22	1	2015-09-22	2015-12-08	1	1	1	1	Km Cs Eto Lev Z VitB6	1	0	1	NA	NA	0	33	1	1	1	NA	NA	8	1
159	2015	193569	69	Male	5	2	Unemployed	don't have income	3	0	4	2	3	1	7	2015-03-30	2015-03-01	0	2015-03-30	2015-03-31	2015-08-04	1	2015-09-08	1	2015-08-07	2015-11-11	1	1	1	1	Km Cs Eto Lev Z VitB6	1	0	1	30	1	1	161	1	1	1	191	1	35	1
160	2015	190254	48	Male	5	2	Employed	1-2 million IDR	1	0	4	1	2	1	6	2015-02-27	2015-02-02	0	2015-02-27	2015-02-27	2015-04-07	1	2015-04-07	1	NA	NA	1	4	0	99	Km Cs Eto Lev Z VitB6	1	3	2	25	1	1	39	1	1	0	64	1	0	0
161	2015	190325	39	Female	1	1	Retired/Housewife/Student	don't have income	3	0	5	1	2	1	5	2015-03-19	2015-03-01	0	2015-03-23	2015-03-24	2015-04-07	1	2015-04-07	1	2015-03-31	2015-06-10	1	1	1	7	Km Cs Eto Lev Z VitB6	1	0	0	23	1	1	14	0	1	1	37	0	0	5
162	2015	190193	32	Male	12	2	Employed	1-2 million IDR	4	0	4	3	4	1	2	2015-04-10	NA	0	2015-04-10	2015-04-14	2015-04-24	1	2015-04-24	1	NA	NA	3	0	0	99	Km Cs Eto Lev Z VitB6	1	3	2	NA	NA	0	10	0	1	4	NA	NA	0	4
163	2015	191296	48	Male	16	1	Unemployed	don't have income	4	0	1	3	4	1	3	2015-07-30	NA	2	2015-07-30	2015-08-03	NA	0	NA	0	NA	NA	3	0	0	99	Not available	NA	3	2	NA	NA	0	383	1	1	4	NA	NA	NA	4
164	2015	190157	61	Male	16	1	Unemployed	don't have income	3	0	4	2	3	1	1	2015-03-02	NA	0	2015-03-02	2015-03-03	2015-03-17	1	2015-03-17	1	NA	NA	1	2	0	99	Km Cs Eto Lev PAS E Z VitB6	2	3	2	NA	NA	0	14	0	1	1	NA	NA	0	1
165	2015	190097	20	Female	16	1	Unemployed	don't have income	1	0	4	1	2	1	6	2014-12-12	NA	0	2014-12-12	2014-12-15	2015-01-13	1	2015-01-13	1	NA	NA	1	2	0	99	Km Cs Eto Lev Z VitB6	1	3	2	NA	NA	0	29	1	1	3	NA	NA	0	3
166	2015	190136	46	Female	16	1	Retired/Housewife/Student	don't have income	4	0	1	1	2	1	9	2015-10-20	2015-10-15	0	2015-10-20	2015-10-22	2015-11-09	1	2015-11-09	1	NA	NA	1	2	0	99	Km Cs Eto Lev Z VitB6	1	3	2	7	0	1	18	1	1	2	25	0	0	2
167	2015	190094	54	Male	1	1	Employed	< 1 million IDR	1	0	1	1	2	1	11	2015-07-27	2015-07-01	0	2015-08-06	2015-08-06	2015-08-18	1	2015-08-18	1	NA	NA	1	2	0	99	Km Cs Eto Lev Z VitB6	1	3	2	36	1	1	12	0	1	0	48	1	0	10
168	2015	192965	36	Male	1	2	Employed	> 2 million IDR	2	0	1	2	3	1	8	2014-12-15	NA	0	2014-12-15	2014-12-16	2015-01-07	1	2015-01-07	1	2014-12-23	2015-03-27	1	1	1	1	Km Cs Eto Lev Z VitB6	1	0	1	NA	NA	0	22	1	1	1	NA	NA	0	1
169	2015	190097	42	Female	15	2	Employed	> 2 million IDR	1	1	3	2	3	1	2	2015-08-19	2015-08-03	0	2015-08-19	2015-08-21	2015-09-03	1	2015-09-03	1	2015-08-24	2015-12-08	1	1	1	1	Km Cs Eto Lev Z VitB6	1	0	1	18	1	1	13	0	1	2	31	0	0	2
170	2015	190090	30	Female	2	1	Retired/Housewife/Student	don't have income	2	0	5	2	3	1	12	2015-04-17	2015-04-01	0	2015-04-20	2015-04-21	2015-05-05	1	2015-05-05	1	NA	NA	1	2	0	99	Km Cs Eto Lev Z VitB6	1	3	2	20	1	1	14	0	1	1	34	0	0	4
171	2015	190112	19	Female	16	1	Retired/Housewife/Student	> 2 million IDR	4	1	2	1	2	1	6	2015-10-08	2015-10-07	0	2015-10-12	2015-10-13	2015-11-10	1	2015-11-10	1	NA	NA	1	2	0	99	Km Cs Eto Lev Z VitB6	1	3	2	6	0	1	28	1	1	1	34	0	0	5
172	2015	190248	59	Female	16	1	Retired/Housewife/Student	don't have income	2	0	1	4	4	1	8	2015-07-08	2015-07-01	0	2015-07-08	2015-07-10	2015-08-04	1	2015-08-11	1	2015-08-04	2015-11-11	1	1	1	2	Km Cs Eto Lev Z VitB6	1	2	1	9	0	1	32	1	1	2	41	1	7	2
173	2015	190124	21	Female	2	1	Employed	1-2 million IDR	4	0	1	3	4	1	6	2015-09-22	2015-09-11	0	2015-09-22	2015-09-23	2015-10-13	1	2015-10-13	1	2015-10-07	2016-02-16	1	1	1	2	Km Cs Eto Lev Z VitB6	1	2	1	12	0	1	20	1	1	1	32	0	0	1
174	2015	190190	58	Male	1	2	Unemployed	don't have income	4	0	1	2	3	1	2	2015-04-13	NA	2	2015-04-13	2015-04-14	NA	0	NA	0	NA	NA	3	0	0	99	Not available	NA	3	2	NA	NA	0	383	1	1	1	NA	NA	NA	1
175	2015	190109	33	Male	5	2	Employed	don't have income	1	0	1	3	4	1	8	2015-07-08	2015-07-01	0	2015-07-08	2015-07-10	2015-09-22	1	2015-09-22	1	NA	NA	1	2	0	99	Km Cs Eto Lev Z VitB6	1	3	2	9	0	1	74	1	1	2	83	1	0	2
176	2015	190262	39	Female	20	1	Retired/Housewife/Student	don't have income	1	0	1	1	2	1	6	2014-12-12	NA	0	2014-12-12	2014-12-15	2014-12-16	1	2015-01-06	1	NA	NA	1	2	0	99	Km Cs Eto Lev Z VitB6	1	3	2	NA	NA	0	22	1	1	3	NA	NA	21	3
177	2015	190083	57	Male	1	1	Employed	don't have income	2	0	5	2	3	1	6	2015-05-25	2015-05-01	0	2015-05-25	2015-05-26	2015-06-16	1	2015-06-16	1	2015-06-03	2015-08-18	1	1	1	1	Km Cs Eto Lev Z VitB6	1	0	1	25	1	1	21	1	1	1	46	1	0	1
178	2015	190138	23	Male	15	2	Employed	< 1 million IDR	2	0	4	2	3	1	8	2015-12-14	2015-07-30	0	2015-12-16	2015-12-17	2015-12-21	1	2016-01-05	1	NA	NA	2	0	0	99	Km Cs Eto Lev Z VitB6	1	3	2	140	1	1	19	1	1	1	159	1	15	3
179	2015	190258	39	Male	16	1	Employed	> 2 million IDR	1	0	4	1	2	1	2	2015-05-21	2015-05-18	0	2015-05-21	2015-05-22	2015-06-16	1	2015-06-16	1	2015-06-09	2015-09-15	1	1	1	7	Km Cs Eto Lev Z VitB6	1	0	0	4	0	1	25	1	1	1	29	0	0	1
180	2015	190303	25	Female	16	1	Unemployed	don't have income	1	0	1	1	2	1	6	2015-11-18	NA	0	2015-11-18	2015-11-18	2015-12-01	1	2015-12-01	1	NA	NA	2	0	0	99	Km Cs Eto Lev Z VitB6	1	3	2	NA	NA	0	13	0	1	0	NA	NA	0	0
181	2015	190238	28	Male	9	2	Employed	< 1 million IDR	2	0	1	2	3	1	8	2015-07-29	2015-07-01	0	2015-07-29	2015-07-30	2015-08-10	1	2015-08-13	1	2015-07-29	2015-10-12	1	1	1	1	Cm Cs Eto Lev E Z Vit B6	6	0	0	29	1	1	14	0	1	1	43	1	3	1
182	2015	193079	47	Female	2	2	Retired/Housewife/Student	don't have income	4	0	1	2	3	1	5	2015-06-29	NA	2	2015-07-02	2015-07-03	NA	0	NA	0	NA	NA	3	0	0	99	Not available	NA	3	2	NA	NA	0	383	1	1	1	NA	NA	NA	4
183	2015	190125	25	Female	11	2	Employed	> 2 million IDR	1	1	2	1	2	1	3	2015-12-02	2015-10-21	0	2015-12-03	2015-12-04	2015-12-22	1	2015-12-22	1	2015-12-22	2016-04-05	1	1	1	2	Km Cs Eto Lev E Z VitB6	3	2	0	44	1	1	18	1	1	1	62	1	0	2
184	2015	190205	32	Female	15	2	Retired/Housewife/Student	don't have income	2	0	4	2	3	1	3	2015-08-04	NA	0	2015-08-04	2015-08-07	2015-09-03	1	2015-09-03	1	2015-08-24	2015-11-11	1	1	1	2	Km Cs Eto Lev Z VitB6/Cm Cs Eto Mfx PAS Z VitB6	9	2	1	NA	NA	0	27	1	1	3	NA	NA	0	3
185	2015	190243	47	Male	14	2	Employed	< 1 million IDR	3	0	4	2	3	1	6	2015-03-24	2015-03-01	0	2015-03-24	2015-03-25	2015-05-19	1	2015-05-19	1	2015-05-19	2015-08-18	1	1	1	6	Km Cs Eto Lev Z VitB6	1	0	0	24	1	1	55	1	1	1	79	1	0	1
186	2015	190216	35	Male	3	2	Employed	1-2 million IDR	4	0	4	2	3	1	3	2015-07-09	NA	0	2015-07-09	2015-07-13	2015-08-04	1	2015-08-11	1	2015-08-11	2015-11-03	1	1	1	2	Km Cs Eto Lev Z VitB6/ Cm Cs Eto Mfx PAS Z VitB6	9	2	1	NA	NA	0	29	1	1	4	NA	NA	7	4
187	2015	190171	28	Female	1	2	Retired/Housewife/Student	don't have income	2	0	1	2	3	1	6	2015-07-27	NA	2	2015-07-27	2015-07-28	NA	0	NA	0	NA	NA	3	0	0	99	Not available	NA	3	2	NA	NA	0	383	1	1	1	NA	NA	NA	1
188	2015	190107	45	Female	5	2	Retired/Housewife/Student	1-2 million IDR	2	0	4	3	4	1	3	2015-02-04	2015-02-02	0	2015-02-06	2015-02-06	2015-06-03	1	2015-06-03	1	NA	NA	3	0	0	99	Km Cs Eto Lev Z VitB6	1	3	2	4	0	1	117	1	1	0	121	1	0	2
189	2016	193549	62	Female	16	1	Retired/Housewife/Student	don't have income	6	0	1	0	1	0	0	2016-06-28	NA	2	2016-06-28	2016-06-29	NA	0	NA	0	NA	NA	3	0	0	99	Not available	NA	3	2	NA	NA	0	383	1	1	1	NA	NA	NA	1
190	2016	190045	48	Male	16	1	Unemployed	don't have income	1	0	1	1	2	0	6	2016-01-05	NA	2	2016-01-05	2016-01-06	NA	0	NA	0	NA	NA	3	0	0	99	Not available	NA	3	2	NA	NA	0	383	1	1	1	NA	NA	NA	1
191	2016	190012	53	Male	16	1	Unemployed	don't have income	4	0	4	1	2	1	1	2016-07-20	NA	0	2016-07-20	2016-07-22	2016-08-01	1	2016-08-09	1	NA	NA	1	3	0	99	Km Cs Eto Lev E Z VitB6	3	3	2	NA	NA	0	18	1	1	2	NA	NA	8	2
192	2016	191242	36	Female	27	2	Retired/Housewife/Student	don't have income	2	0	4	2	3	1	9	2016-10-20	NA	0	2016-10-20	2016-10-21	2016-11-02	1	2016-11-22	1	2016-11-02	2017-01-17	1	1	1	1	Cm Cs Eto Lev E Z Vit B6	6	0	1	NA	NA	0	32	1	1	1	NA	NA	20	1
193	2016	190327	25	Female	2	2	Retired/Housewife/Student	don't have income	1	0	1	2	3	1	12	2016-08-09	2016-08-01	0	2016-08-09	2016-08-12	2016-09-06	1	2016-09-06	1	2016-08-22	2016-11-11	1	1	1	1	Km Cs Eto Lev Z VitB6	1	0	1	11	0	1	25	1	1	3	36	0	0	3
194	2016	190163	28	Male	1	2	Unemployed	don't have income	4	0	4	2	3	1	2	2016-01-07	NA	2	2016-01-07	2016-01-08	NA	0	NA	0	NA	NA	3	0	0	99	Not available	NA	3	2	NA	NA	0	383	1	1	1	NA	NA	NA	1
195	2016	190335	48	Male	1	2	Employed	1-2 million IDR	4	0	1	3	4	1	7	2016-07-19	NA	0	2016-08-02	2016-08-04	2016-09-02	1	2016-09-02	1	NA	NA	1	2	0	99	Cm Cs Eto Lev E Z Vit B6	6	3	2	NA	NA	0	29	1	1	2	NA	NA	0	16
196	2016	190033	42	Male	13	2	Employed	1-2 million IDR	4	0	4	1	2	1	3	2016-05-17	NA	0	2016-05-17	2016-05-19	2016-06-13	1	2016-06-20	1	NA	NA	3	0	0	99	Km Cs Eto Lev Z VitB6	1	3	2	NA	NA	0	32	1	1	2	NA	NA	7	2
197	2016	190693	37	Male	1	2	Employed	1-2 million IDR	1	0	1	1	2	1	6	2016-08-29	NA	0	2016-08-29	2016-08-31	2016-08-31	1	2016-09-06	1	2016-08-29	2016-12-15	1	1	1	1	Km Cs Eto Lev Z VitB6	1	0	1	NA	NA	0	6	0	1	2	NA	NA	6	2
198	2016	193546	44	Male	16	1	Employed	> 2 million IDR	6	0	4	2	3	1	6	2016-08-11	NA	2	2016-08-11	2016-08-22	NA	0	NA	0	NA	NA	3	0	0	99	Not available	NA	3	2	NA	NA	0	383	1	1	11	NA	NA	NA	11
199	2016	190626	57	Male	15	2	Employed	> 2 million IDR	1	1	3	1	2	1	6	2016-11-08	NA	0	2016-11-08	2016-11-10	2016-11-28	1	2016-12-13	1	NA	NA	3	0	0	99	Km Cs Eto Lev E Z VitB6	3	3	2	NA	NA	0	33	1	1	2	NA	NA	15	2
200	2016	191489	20	Female	3	2	Employed	1-2 million IDR	1	0	1	2	3	1	3	2016-05-24	2016-05-11	0	2016-05-24	2016-05-25	2016-05-26	1	2016-05-31	1	2016-05-27	2016-09-20	1	1	1	1	Km Cs Eto Lev Z VitB6	1	0	1	14	0	1	6	0	1	1	20	0	5	1
201	2016	191105	46	Female	11	2	Retired/Housewife/Student	don't have income	1	0	1	3	4	1	6	2016-11-22	2016-11-22	0	2016-11-22	2016-11-29	2016-12-05	1	2016-12-13	1	2016-12-06	2017-03-01	1	1	1	1	Km Cs Eto Lev Z VitB6	1	0	1	7	0	1	14	0	1	7	21	0	8	7
202	2016	190170	65	Female	16	1	Retired/Housewife/Student	don't have income	4	0	1	1	2	1	2	2016-03-29	NA	0	2016-03-29	2016-03-30	2016-03-30	1	2016-04-14	1	NA	NA	3	0	0	99	Km Cs Eto Lev Z VitB6	1	3	2	NA	NA	0	15	0	1	1	NA	NA	15	1
203	2016	190174	42	Male	1	2	Employed	1-2 million IDR	3	0	1	1	2	1	1	2016-02-10	NA	0	2016-02-10	2016-02-11	2016-02-19	1	2016-02-19	1	NA	NA	3	0	0	99	Km Cs Eto Lev Z VitB6	1	3	2	NA	NA	0	8	0	1	1	NA	NA	0	1
204	2016	193516	47	Female	1	2	Retired/Housewife/Student	don't have income	2	1	2	2	3	1	2	2016-01-11	NA	0	2016-01-11	2016-01-12	2016-01-21	1	2016-01-21	1	NA	NA	3	0	0	99	Km Cs Eto Lev Z VitB6	1	3	2	NA	NA	0	9	0	1	1	NA	NA	0	1
205	2016	190158	47	Female	25	2	Retired/Housewife/Student	don't have income	4	0	1	1	2	1	2	2016-02-22	NA	0	2016-02-22	2016-02-23	2016-02-26	1	2016-02-26	1	2016-02-26	2016-06-29	1	1	1	2	Km Cs Eto Lev Z VitB6	1	2	1	NA	NA	0	3	0	1	1	NA	NA	0	1
206	2016	190018	57	Male	11	2	Employed	1-2 million IDR	2	0	4	2	3	1	5	2016-07-29	2016-06-27	0	2016-07-29	2016-08-02	2016-08-15	1	2016-08-23	1	2016-08-15	2016-12-15	1	1	1	2	Km Cs Eto Lev Z VitB6	1	2	1	36	1	1	21	1	1	4	57	1	8	4
207	2016	190113	26	Male	27	2	Employed	1-2 million IDR	2	0	4	2	3	1	9	2016-11-22	2016-11-22	0	2016-11-22	2016-11-28	2016-12-05	1	2016-12-13	1	2016-12-06	2017-03-01	1	1	1	3	Cm Cs Eto Lev E Z Vit B6/ Cm Cs Eto Mfx PAS Z VitB6	9	0	1	6	0	1	15	0	1	6	21	0	8	6
208	2016	193796	25	Male	6	2	Employed	1-2 million IDR	3	0	1	2	3	1	2	2016-10-22	NA	0	2016-10-22	2016-10-29	2016-10-29	1	2016-11-08	1	NA	NA	3	0	0	99	Km Cs Eto Lev Z VitB6	1	3	2	NA	NA	0	10	0	1	7	NA	NA	10	7
209	2016	190014	32	Male	22	2	Employed	don't have income	2	0	5	2	3	1	5	2016-02-24	2016-02-07	0	2016-02-24	2016-02-25	2016-04-11	1	2016-04-13	1	2016-02-24	2016-07-18	1	1	1	1	Km Cs Eto Lev Z VitB6	1	0	1	18	1	1	48	1	1	1	66	1	2	1
210	2016	192890	35	Female	20	1	Employed	< 1 million IDR	1	1	2	1	2	1	6	2016-08-08	2016-08-01	0	2016-08-11	2016-08-11	2016-08-29	1	2016-09-06	1	NA	NA	1	2	0	99	Km Cs Eto Lev E Z VitB6	3	3	2	10	0	1	26	1	1	0	36	0	8	3
211	2016	193851	26	Male	16	1	Unemployed	don't have income	2	0	4	2	3	1	9	2016-12-28	2016-12-21	0	2016-12-28	2016-12-29	2017-01-09	1	2017-01-17	1	NA	NA	1	2	0	99	Km Cs Eto Lev Z VitB6	1	3	2	8	0	1	19	1	1	1	27	0	8	1
212	2016	192610	39	Male	1	1	Unemployed	don't have income	1	0	1	1	2	1	6	2016-12-07	2016-11-04	0	2016-12-09	2016-12-09	2016-12-19	1	2016-12-27	1	2016-12-19	2017-03-06	1	1	1	2	Lfx Eto Cs PAS Z Bdq	11	1	1	35	1	1	383	1	1	0	418	1	8	2
213	2016	191561	31	Male	3	2	Unemployed	don't have income	1	0	4	1	2	1	5	2016-09-29	NA	2	2016-09-29	2016-09-30	NA	0	NA	0	NA	NA	3	0	0	99	Not available	NA	3	2	NA	NA	0	383	1	1	1	NA	NA	NA	1
214	2016	192585	24	Male	11	2	Employed	1-2 million IDR	2	0	1	2	3	1	3	2015-12-30	2015-12-10	0	2016-01-04	2016-01-05	2016-01-05	1	2016-01-20	1	NA	NA	3	0	0	99	Km Cs Eto Lev Z VitB6	1	3	2	26	1	1	15	0	1	1	41	1	15	6
215	2016	190150	56	Male	2	2	Employed	1-2 million IDR	2	1	2	3	4	1	9	2016-07-21	NA	0	2016-07-25	2016-07-28	2016-08-08	1	2017-01-30	1	2017-01-23	2017-04-06	1	1	1	1	Cm Cs Eto Lev E Z Vit B6	6	0	1	NA	NA	0	185	1	1	3	NA	NA	175	7
216	2016	192564	49	Male	16	1	Employed	don't have income	4	0	5	3	4	1	9	2016-08-23	2016-08-15	0	2016-08-23	2016-08-30	NA	0	NA	0	2016-11-16	2017-02-24	1	1	1	1	Not available	NA	0	2	15	1	1	383	1	1	7	418	1	NA	7
217	2016	192996	41	Male	1	2	Employed	> 2 million IDR	1	0	1	0	1	0	2	2016-11-23	2016-11-23	0	2016-11-23	2016-11-30	2016-12-19	1	2016-12-27	1	NA	NA	1	4	0	99	Km Cs Eto Lev Z VitB6	1	3	2	7	0	1	27	1	1	7	34	0	8	7
218	2016	190034	57	Male	3	2	Employed	1-2 million IDR	5	0	4	0	1	0	0	2016-05-04	NA	0	2016-05-04	2016-05-09	2016-05-16	1	2016-05-31	1	NA	NA	1	2	0	99	Km Cs Eto Lev Z VitB6	1	3	2	NA	NA	0	22	1	1	5	NA	NA	15	5
219	2016	190211	18	Female	1	2	Retired/Housewife/Student	don't have income	2	0	1	3	4	1	9	2016-06-17	2016-06-07	0	2016-06-17	2016-06-21	2016-09-06	1	2016-09-07	1	2016-06-07	2016-09-20	1	1	1	1	Cm Cs Eto Mfx PAS Z VitB6	9	0	1	14	0	1	78	1	1	4	92	1	1	4
220	2016	193102	19	Female	13	2	Unemployed	don't have income	1	0	1	1	2	1	5	2016-11-18	NA	2	2016-11-18	2016-11-23	NA	0	NA	0	NA	NA	3	0	0	99	Not available	NA	3	2	NA	NA	0	383	1	1	5	NA	NA	NA	5
221	2016	190103	24	Male	1	2	Employed	1-2 million IDR	1	0	1	0	1	0	6	2016-11-14	2016-11-10	0	2016-11-14	2016-11-15	2016-11-15	1	2016-11-29	1	2016-11-14	2017-02-24	1	1	1	1	Km Cs Eto Lev Z VitB6	1	0	1	5	0	1	14	0	1	1	19	0	14	1
222	2016	190037	29	Male	16	1	Employed	> 2 million IDR	4	0	1	1	2	1	3	2016-03-30	NA	0	2016-03-30	2016-03-31	2016-04-04	1	2016-04-12	1	2016-04-05	2016-07-04	1	1	1	1	Km Cs Eto Lev Z VitB6	1	0	1	NA	NA	0	12	0	1	1	NA	NA	8	1
223	2016	191414	40	Male	6	2	Unemployed	don't have income	4	0	5	2	3	1	6	2016-11-10	2016-08-25	0	2016-11-10	2016-11-15	2016-11-15	1	2016-11-15	1	NA	NA	1	2	0	99	Cm Cs Eto Lev E Z Vit B6	6	3	2	82	1	1	0	0	1	5	82	1	0	5
224	2016	190026	46	Male	10	2	Employed	< 1 million IDR	2	0	4	2	3	1	8	2016-01-14	2016-01-11	0	2016-01-14	2016-01-14	2016-01-19	1	2016-01-26	1	2016-01-18	2016-04-27	1	1	1	1	Km Cs Eto Lev Z VitB6	1	0	1	3	0	1	12	0	1	0	15	0	7	0
225	2016	192808	57	Male	16	1	Unemployed	don't have income	1	0	1	1	2	1	6	2016-10-06	2016-09-30	0	2016-10-06	2016-10-07	2016-10-11	1	2016-10-21	1	NA	NA	3	0	0	99	Cm Cs Eto Lev E Z Vit B6	6	3	2	7	0	1	14	0	1	1	21	0	10	1
226	2016	192090	42	Male	15	2	Employed	1-2 million IDR	1	0	4	1	2	1	1	2016-03-22	2016-03-15	0	2016-03-22	2016-03-23	2016-04-27	1	2016-05-03	1	2016-04-26	2016-08-03	1	1	1	1	Km Cs Eto Lev PAS E Z VitB6	1	0	1	8	0	1	41	1	1	1	49	1	6	1
227	2016	190145	27	Male	15	2	Employed	1-2 million IDR	4	0	4	2	3	1	2	2016-03-18	NA	0	2016-03-18	2016-03-22	2016-05-02	1	2016-05-04	1	NA	NA	3	0	0	99	Km Cs Eto Lev Z VitB6	1	3	2	NA	NA	0	43	1	1	4	NA	NA	2	4
228	2016	192873	27	Female	16	1	Retired/Housewife/Student	don't have income	2	0	4	2	3	1	8	2016-08-08	2016-08-02	0	2016-08-08	2016-08-12	2016-08-15	1	2016-08-23	1	2016-08-16	2016-11-18	1	1	1	1	Km Cs Eto Lev Z VitB6	1	0	1	10	0	1	11	0	1	4	21	0	8	4
229	2016	190925	54	Male	3	2	Employed	> 2 million IDR	2	0	4	2	3	1	8	2016-02-19	2016-02-16	0	2016-02-19	2016-02-22	2016-03-14	1	2016-03-29	1	NA	NA	3	0	0	99	Km Cs Eto Lev Z VitB6	1	3	2	6	0	1	36	1	1	3	42	1	15	3
230	2016	193859	38	Male	6	2	Employed	1-2 million IDR	1	0	4	1	2	1	6	2016-10-19	2016-10-01	0	2016-10-19	2016-10-20	2016-11-07	1	2016-11-16	1	2016-11-07	2017-02-09	1	1	1	1	Km Cs Eto Lev Z VitB6	1	0	1	19	1	1	27	1	1	1	46	1	9	1
231	2016	190024	25	Male	14	2	Employed	don't have income	4	0	4	2	3	1	6	2016-01-25	2016-01-25	0	2016-02-05	2016-02-09	2016-04-11	1	2016-04-26	1	NA	NA	1	2	0	99	Km Cs Eto Lev Z VitB6	1	3	2	15	1	1	77	1	1	4	92	1	15	15
232	2016	193857	47	Female	17	2	Retired/Housewife/Student	don't have income	2	0	1	2	3	1	5	2016-09-16	2016-09-11	0	2016-09-16	2016-09-21	2016-09-26	1	2016-10-11	1	NA	NA	1	4	0	99	Km Cs Eto Lev Z VitB6	1	3	2	10	0	1	20	1	1	5	30	0	15	5
233	2016	190006	33	Male	15	2	Employed	< 1 million IDR	2	0	4	8	4	1	9	2016-02-05	2016-02-01	0	2016-02-05	2016-02-09	2016-02-22	1	2016-03-01	1	NA	NA	3	0	0	99	Km Cs Eto Lev Z VitB6	1	3	2	8	0	1	21	1	1	4	29	0	8	4
234	2016	190333	39	Male	1	2	Employed	< 1 million IDR	2	0	1	2	3	1	15	2016-05-31	2016-05-01	0	2016-05-31	2016-06-01	2016-06-06	1	2016-08-26	1	NA	NA	1	4	0	99	Cm Cs Eto Lev E Z Vit B6	6	3	2	31	1	1	86	1	1	1	117	1	81	1
235	2016	190142	52	Male	16	1	Unemployed	don't have income	1	0	4	1	2	1	3	2016-06-20	2016-06-15	2	2016-06-20	2016-06-22	NA	0	NA	0	NA	NA	3	0	0	99	Not available	NA	3	2	7	0	1	383	1	1	2	418	1	NA	2
236	2016	191756	19	Female	4	2	Unemployed	don't have income	4	0	1	1	2	1	6	2016-09-27	NA	0	2016-09-27	2016-09-27	2016-10-03	1	NA	0	NA	NA	1	3	0	99	Not available	NA	3	2	NA	NA	0	383	1	1	0	NA	NA	180	0
237	2016	190020	45	Female	16	1	Retired/Housewife/Student	don't have income	1	1	2	1	2	1	3	2016-05-10	2016-04-21	0	2016-05-11	2016-05-12	2016-05-23	1	2016-07-19	1	NA	NA	1	3	0	99	Km Cs Eto Lev E Z VitB6	3	3	2	21	1	1	68	1	1	1	89	1	57	2
238	2016	191749	26	Female	2	2	Retired/Housewife/Student	1-2 million IDR	1	0	4	1	2	1	6	2015-12-18	NA	0	2015-12-18	2015-12-21	2015-12-29	1	2016-01-07	1	NA	NA	1	2	0	99	Km Cs Eto Lev E Z VitB6	3	3	2	NA	NA	0	17	1	1	3	NA	NA	9	3
239	2016	190137	45	Male	2	1	Employed	1-2 million IDR	2	0	1	2	3	1	9	2016-07-25	2016-07-22	0	2016-07-25	2016-07-27	2016-07-28	1	2016-07-28	1	NA	NA	3	0	0	99	Km Cs Eto Lev Z VitB6	1	3	2	5	0	1	1	0	1	2	6	0	0	2
240	2016	190206	42	Male	27	2	Employed	> 2 million IDR	4	0	1	2	3	1	6	2016-06-20	NA	0	2016-06-20	2016-06-23	2016-06-23	1	NA	0	NA	NA	3	0	0	99	Not available	NA	3	2	NA	NA	0	383	1	1	3	NA	NA	180	3
241	2016	191981	27	Female	16	1	Retired/Housewife/Student	don't have income	2	0	5	2	3	1	3	2016-03-04	2016-02-26	0	2016-03-04	2016-03-08	2016-03-14	1	2016-04-26	1	2016-02-26	2016-07-18	1	1	1	1	Km Cs Eto Lev Z VitB6	1	0	1	11	0	1	49	1	1	4	60	1	43	4
242	2016	193673	34	Female	2	2	Employed	1-2 million IDR	2	0	1	2	3	1	12	2016-11-04	NA	0	2016-11-10	2016-11-14	2016-11-21	1	2016-12-13	1	2016-11-02	2017-02-24	1	1	1	1	Km Cs Eto Lev Z VitB6	1	0	1	NA	NA	0	29	1	1	4	NA	NA	22	10
243	2016	190218	61	Female	16	1	Retired/Housewife/Student	> 2 million IDR	4	1	2	2	3	1	6	2016-05-31	2016-05-02	0	2016-06-06	2016-06-07	NA	0	NA	0	NA	NA	3	0	0	99	Not available	NA	3	2	36	1	1	383	1	1	1	418	1	NA	7
244	2016	190016	28	Male	6	2	Employed	1-2 million IDR	1	0	5	1	2	1	6	2016-06-20	2016-04-01	0	2016-06-21	2016-06-22	2016-07-18	1	2016-08-09	1	NA	NA	3	0	0	99	Cm Cs Eto Lev E Z Vit B6	6	3	2	82	1	1	48	1	1	1	130	1	22	2
245	2016	192133	28	Female	26	2	Retired/Housewife/Student	don't have income	4	0	4	3	4	1	6	2016-08-19	NA	0	2016-08-31	2016-09-07	2016-09-19	1	2016-09-27	1	2016-09-19	2016-12-29	1	1	1	1	Km Cs Eto Lev Z VitB6	1	0	1	NA	NA	0	20	1	1	7	NA	NA	8	19
246	2016	190042	31	Male	1	2	Employed	1-2 million IDR	1	0	1	1	2	1	3	2016-03-30	NA	2	2016-03-30	2016-03-31	NA	0	NA	0	NA	NA	3	0	0	99	Not available	NA	3	2	NA	NA	0	383	1	1	1	NA	NA	NA	1
247	2016	190043	61	Female	13	2	Retired/Housewife/Student	don't have income	2	1	2	2	3	1	6	2016-02-15	2016-02-01	0	2016-02-15	2016-02-16	2016-02-22	1	2016-03-01	1	NA	NA	3	0	0	99	Km Cs Eto Lev Z VitB6	1	3	2	15	1	1	14	0	1	1	29	0	8	1
248	2016	190128	38	Female	27	2	Employed	> 2 million IDR	4	0	1	4	4	1	15	2016-04-28	2016-04-01	0	2016-04-28	2016-04-29	2016-05-09	1	2016-05-31	1	NA	NA	1	2	0	99	Km Cs Eto Lev Z VitB6	1	3	2	28	1	1	32	1	1	1	60	1	22	1
249	2016	192403	43	Female	16	1	Retired/Housewife/Student	don't have income	3	0	4	1	2	1	2	2016-02-10	NA	0	2016-02-11	2016-02-12	2016-04-25	1	2016-05-04	1	2016-04-26	2016-08-03	1	1	1	1	Km Cs Eto Lev PAS E Z VitB6/ BDQ	2	0	1	NA	NA	0	82	1	1	1	NA	NA	9	2
250	2016	192013	56	Female	16	1	Retired/Housewife/Student	don't have income	4	1	3	2	3	1	6	2016-12-27	NA	2	2016-12-27	2016-12-28	NA	0	NA	0	NA	NA	3	0	0	99	Not available	NA	3	2	NA	NA	0	383	1	1	1	NA	NA	NA	1
251	2016	190017	25	Female	16	1	Employed	1-2 million IDR	2	0	1	4	4	1	2	2016-02-17	2016-02-10	0	2016-02-17	2016-02-18	2016-02-22	1	2016-03-01	1	2016-02-23	2016-06-29	1	1	1	1	Km Cs Eto Lev Z VitB6	1	0	1	8	0	1	12	0	1	1	20	0	8	1
252	2016	190152	44	Female	1	1	Retired/Housewife/Student	don't have income	4	0	1	1	2	1	2	2016-01-06	NA	0	2016-01-08	2016-01-11	2016-01-19	1	2016-01-26	1	NA	NA	1	2	0	99	Km Cs Eto Lev Z VitB6	1	3	2	NA	NA	0	15	0	1	3	NA	NA	7	5
253	2016	190002	49	Female	1	2	Employed	> 2 million IDR	2	0	1	3	4	1	7	2016-02-15	2015-12-30	0	2016-02-15	2016-02-18	2016-02-29	1	2016-03-08	1	2016-02-16	2016-07-18	1	1	1	1	Km Cs Eto Lev Z VitB6	1	0	1	50	1	1	19	1	1	3	69	1	8	3
254	2016	191944	35	Female	1	2	Retired/Housewife/Student	don't have income	1	0	1	1	2	1	6	2016-08-22	2016-04-30	0	2016-08-31	2016-09-06	2016-09-19	1	2016-09-28	1	2016-09-19	2016-12-29	1	1	1	1	Lfx Eto Cs PAS Z Bdq	11	0	1	129	1	1	22	1	1	6	151	1	9	15
255	2016	191610	18	Male	1	2	Retired/Housewife/Student	don't have income	4	0	1	1	2	1	3	2016-06-06	NA	0	2016-06-06	2016-06-06	2016-06-09	1	2016-06-10	1	NA	NA	3	0	0	99	Km Cs Eto Lev E Z VitB6	3	3	2	NA	NA	0	4	0	1	0	NA	NA	1	0
256	2016	190350	18	Male	6	2	Retired/Housewife/Student	don't have income	1	0	4	1	2	1	5	2016-11-28	2016-09-28	0	2016-11-28	2016-11-29	2016-12-05	1	2016-12-13	1	2016-12-06	2017-03-01	1	1	1	1	Km Cs Eto Lev Z VitB6	1	0	1	62	1	1	14	0	1	1	76	1	8	1
257	2016	190696	23	Female	13	2	Retired/Housewife/Student	don't have income	4	0	1	1	2	1	6	2016-09-13	2016-09-10	0	2016-09-13	2016-09-15	2016-09-16	1	2016-09-28	1	2016-09-16	2016-12-29	1	1	1	1	Cm Cs Eto Lev PAS Z VitB6 BDQ	1	0	1	5	0	1	13	0	1	2	18	0	12	2
258	2016	190127	65	Male	16	1	Employed	> 2 million IDR	1	0	4	1	2	1	6	2016-09-20	2016-09-15	0	2016-09-21	2016-09-23	2016-09-23	1	2016-10-11	1	2016-10-03	2017-01-17	1	1	1	7	Cm Cs Eto Lev E Z Vit B6	6	0	0	8	0	1	18	1	1	2	26	0	18	3
259	2016	191623	46	Female	20	1	Retired/Housewife/Student	don't have income	1	0	1	2	3	1	2	2016-08-08	2016-07-31	0	2016-08-08	2016-08-11	2016-09-29	1	2016-10-11	1	2016-09-26	2016-12-29	1	1	1	1	Km Cs Eto Lev Z VitB6	1	0	1	11	0	1	61	1	1	3	72	1	12	3
260	2016	193497	37	Male	6	2	Employed	1-2 million IDR	4	0	1	1	2	1	6	2016-11-14	2016-11-10	0	2016-11-14	2016-11-16	2016-11-21	1	2016-11-29	1	2016-11-21	2017-02-24	1	1	1	1	Km Cs Eto Lev Z VitB6	1	0	1	6	0	1	13	0	1	2	19	0	8	2
261	2016	190003	42	Female	2	2	Employed	don't have income	3	0	4	3	4	1	3	2016-06-22	2016-06-01	0	2016-07-25	2016-07-26	2016-08-02	1	2016-08-09	1	2016-08-02	2016-11-21	1	1	1	1	Km Cs Eto Lev Z VitB6	1	0	1	55	1	1	14	0	1	1	69	1	7	34
262	2016	190043	56	Male	13	2	Unemployed	don't have income	4	0	1	1	2	1	6	2016-09-13	NA	2	2016-09-13	2016-09-14	NA	0	NA	0	NA	NA	3	0	0	99	Not available	NA	3	2	NA	NA	0	383	1	1	1	NA	NA	NA	1
263	2016	193606	59	Male	1	1	Unemployed	don't have income	4	1	2	2	3	1	6	2016-06-21	NA	0	2016-08-19	2016-08-22	2016-08-22	1	2016-08-27	1	NA	NA	1	2	0	99	Lfx Eto Cs PAS Z Bdq	11	3	2	NA	NA	0	5	0	1	3	NA	NA	5	62
264	2016	190030	34	Female	1	2	Retired/Housewife/Student	don't have income	1	1	2	1	2	1	5	2016-02-15	2016-01-09	0	2016-02-15	2016-02-16	2016-05-11	1	2016-05-17	1	NA	NA	1	2	0	99	Km Cs Eto Lev E Z VitB6	3	3	2	38	1	1	91	1	1	1	129	1	6	1
265	2016	190027	47	Male	12	2	Employed	> 2 million IDR	4	0	1	1	2	1	9	2016-01-27	NA	0	2016-02-23	2016-02-24	2016-05-21	1	2016-05-23	1	NA	NA	3	0	0	99	Cm Cs Eto Mfx PAS Z VitB6	9	3	2	NA	NA	0	89	1	1	1	NA	NA	2	28
266	2016	190215	45	Female	16	1	Retired/Housewife/Student	don't have income	4	1	3	1	2	1	2	2016-04-27	NA	0	2016-04-27	2016-04-29	2016-05-02	1	2016-05-31	1	NA	NA	3	0	0	99	Lfx Eto Cs PAS Z Bdq	11	3	2	NA	NA	0	32	1	1	2	NA	NA	29	2
267	2016	190001	46	Male	1	2	Employed	< 1 million IDR	3	0	4	3	4	1	3	2016-01-11	2016-01-04	0	2016-01-08	2016-01-12	2016-01-19	1	2016-01-26	1	2016-01-18	2016-04-27	1	1	1	1	Km Cs Eto Lev Z VitB6	1	0	1	8	0	1	14	0	1	4	22	0	7	1
268	2016	193858	54	Male	3	2	Employed	< 1 million IDR	2	0	4	2	3	1	3	2016-12-09	2016-12-09	0	2016-12-09	2016-12-09	2016-12-19	1	2016-12-27	1	NA	NA	1	2	0	99	Km Cs Eto Lev Z VitB6	1	3	2	0	0	1	18	1	1	0	18	0	8	0
269	2016	192576	43	Female	2	2	Retired/Housewife/Student	don't have income	4	0	4	2	3	1	2	2016-04-12	NA	2	2016-04-12	2016-04-13	NA	0	NA	0	NA	NA	3	0	0	99	Not available	NA	3	2	NA	NA	0	383	1	1	1	NA	NA	NA	1
270	2016	193089	50	Male	15	2	Employed	> 2 million IDR	4	1	2	3	4	1	9	2016-08-16	2016-08-02	0	2016-08-31	2016-09-06	2016-09-19	1	2016-09-27	1	NA	NA	1	2	0	99	Km Cs Eto Lev Z VitB6	1	3	2	35	1	1	21	1	1	6	56	1	8	21
271	2016	190050	38	Male	6	2	Employed	< 1 million IDR	3	0	1	3	4	1	7	2016-05-10	2016-05-01	0	2016-05-10	2016-05-10	2016-05-11	1	2016-05-13	1	NA	NA	2	0	0	99	Km Cs Eto Lev Z VitB6	1	3	2	9	0	1	3	0	1	0	12	0	2	0
272	2016	190132	32	Male	26	2	Employed	1-2 million IDR	2	0	4	2	3	1	5	2016-05-04	2016-05-02	0	2016-05-09	2016-05-11	2016-05-30	1	2016-06-07	1	2016-05-31	2016-09-02	1	1	1	1	Km Cs Eto Lev Z VitB6	1	0	1	9	0	1	27	1	1	2	36	0	8	7
273	2016	193404	61	Male	6	2	Unemployed	don't have income	4	0	5	2	3	1	3	2016-07-15	NA	0	2016-07-18	2016-07-20	2016-08-23	1	2016-08-23	1	NA	NA	3	0	0	99	Km Cs Eto Lev E Z VitB6	3	3	2	NA	NA	0	34	1	1	2	NA	NA	0	5
274	2016	190019	40	Male	1	2	Unemployed	don't have income	4	0	4	2	3	1	1	2016-06-24	NA	0	2016-06-24	2016-06-28	2016-08-01	1	2016-08-09	1	NA	NA	3	0	0	99	Km Cs Eto Lev E Z VitB6	3	3	2	NA	NA	0	42	1	1	4	NA	NA	8	4
275	2016	190021	46	Female	1	2	Retired/Housewife/Student	don't have income	1	1	2	2	3	1	3	2016-07-27	2016-07-01	0	2016-08-18	2016-08-18	2016-09-06	1	2016-09-06	1	2016-08-22	2016-11-18	1	1	1	5	Km Cs Eto Lev Z VitB6	1	0	1	48	1	1	19	1	1	0	67	1	0	22
276	2016	190041	34	Male	27	2	Employed	> 2 million IDR	1	0	1	1	2	1	12	2016-05-09	2016-04-26	0	2016-05-09	2016-05-11	2016-05-16	1	2016-05-31	1	2016-05-17	2016-08-03	1	1	1	1	Km Cs Eto Lev E Z VitB6	3	0	1	15	1	1	20	1	1	2	35	0	15	2
277	2016	193743	48	Female	1	2	Retired/Housewife/Student	don't have income	1	0	4	3	4	1	6	2016-11-23	2016-11-04	0	2016-11-23	2016-11-30	2017-01-09	1	2017-01-17	1	2017-01-09	2017-03-30	1	1	1	1	Km Cs Eto Lev E Z VitB6	3	0	1	26	1	1	48	1	1	7	74	1	8	7
278	2016	190146	27	Female	14	2	Retired/Housewife/Student	don't have income	1	0	1	3	4	1	3	2016-05-27	NA	2	2016-05-27	2016-05-30	NA	0	NA	0	NA	NA	3	0	0	99	Not available	NA	3	2	NA	NA	0	383	1	1	3	NA	NA	NA	3
279	2016	193172	32	Male	11	2	Employed	don't have income	3	0	4	3	4	1	1	2016-08-15	2016-07-28	0	2016-08-22	2016-08-23	2016-08-29	1	2016-09-06	1	2016-08-29	2016-12-15	1	1	1	1	Km Cs Eto Lev Z VitB6	1	0	1	26	1	1	14	0	1	1	40	0	8	8
280	2016	190219	63	Male	26	2	Employed	< 1 million IDR	4	0	4	3	4	1	8	2016-01-01	2015-12-30	0	2016-01-27	2016-01-27	2016-02-01	1	2016-02-16	1	NA	NA	3	0	0	99	Km Cs Eto Lev Z VitB6	1	3	2	28	1	1	20	1	1	0	48	1	15	26
281	2016	191793	63	Male	26	2	Employed	< 1 million IDR	1	0	4	1	2	1	2	2016-02-15	2016-02-01	0	2016-02-15	2016-02-16	2016-02-22	1	2016-03-01	1	NA	NA	1	3	0	99	Km Cs Eto Lev E Z VitB6	3	3	2	15	1	1	14	0	1	1	29	0	8	1
282	2016	190004	47	Male	1	1	Employed	don't have income	4	0	4	1	2	1	6	2016-06-07	2016-06-03	0	2016-06-07	2016-06-08	2016-06-13	1	2016-06-22	1	2016-06-14	2016-09-20	1	1	1	1	Km Cs Eto Lev E Z VitB6	1	0	1	5	0	1	14	0	1	1	19	0	9	1
283	2016	190210	38	Female	1	2	Retired/Housewife/Student	don't have income	4	0	4	1	2	1	3	2016-02-24	NA	0	2016-02-24	2016-02-25	2016-03-07	1	2016-03-15	1	2016-03-08	2016-07-04	1	1	1	1	Km Cs Eto Lev E Z VitB6	3	0	1	NA	NA	0	19	1	1	1	NA	NA	8	1
284	2016	190057	29	Male	10	2	Employed	> 2 million IDR	4	1	2	1	2	1	6	2016-08-09	NA	0	2016-08-18	2016-08-25	2016-08-29	1	2016-09-19	1	2016-08-29	2016-12-28	1	1	1	1	Km Cs Eto Lev E Z VitB6	3	0	1	NA	NA	0	25	1	1	7	NA	NA	21	16
285	2016	192326	27	Female	2	2	Retired/Housewife/Student	don't have income	4	0	1	2	3	1	9	2016-08-29	2016-08-01	0	2016-08-29	2016-09-06	2016-09-19	1	2016-09-27	1	2016-09-19	2016-12-29	1	1	1	1	Km Cs Eto Lev Z VitB6	1	0	1	36	1	1	21	1	1	8	57	1	8	8
286	2016	191998	48	Male	3	2	Employed	< 1 million IDR	4	0	4	2	3	1	8	2016-01-13	2016-01-06	0	2016-01-13	2016-01-14	2016-01-25	1	2016-02-02	1	2016-01-26	2016-06-03	1	1	1	6	Km Cs Eto Lev Z VitB6	1	0	0	8	0	1	19	1	1	1	27	0	8	1
287	2016	190029	14	Male	15	2	Retired/Housewife/Student	don't have income	6	1	2	2	3	1	3	2016-06-14	2016-06-11	0	2016-06-15	2016-06-17	2016-06-20	1	2016-06-28	1	NA	NA	1	2	0	99	Km Cs Eto Lev Z VitB6	1	3	2	6	0	1	11	0	1	2	17	0	8	3
288	2016	192409	35	Male	24	2	Employed	> 2 million IDR	4	1	3	2	3	1	1	2016-03-04	NA	2	2016-03-04	2016-03-07	NA	0	NA	0	NA	NA	3	0	0	99	Not available	NA	3	2	NA	NA	0	383	1	1	3	NA	NA	NA	3
289	2016	191900	36	Male	26	2	Employed	1-2 million IDR	2	0	1	1	2	1	2	2016-12-05	2016-10-08	0	2016-12-05	2016-12-08	2016-12-19	1	2016-12-28	1	2016-12-19	2017-03-06	1	1	1	1	Km Cs Eto Lev E Z VitB6	3	0	0	61	1	1	20	1	1	3	81	1	9	3
290	2016	191081	48	Female	16	1	Employed	1-2 million IDR	1	1	2	1	2	1	6	2016-10-10	2016-09-30	0	2016-10-11	2016-10-13	2016-10-17	1	2016-10-25	1	NA	NA	1	2	0	99	Km Cs Eto Lev E Z VitB6	3	3	2	13	0	1	12	0	1	2	25	0	8	3
291	2016	193247	7	Female	16	1	Retired/Housewife/Student	don't have income	4	0	1	2	3	1	6	2016-09-29	2016-08-27	0	2016-09-29	2016-09-30	2016-10-03	1	2016-10-10	1	NA	NA	1	2	0	99	Km Cs Eto Lev E Z VitB6	3	3	2	34	1	1	10	0	1	1	44	1	7	1
292	2016	191411	41	Male	6	2	Unemployed	don't have income	2	0	5	2	3	1	5	2016-08-08	2016-08-01	0	2016-08-26	2016-08-26	NA	0	NA	0	NA	NA	3	0	0	99	Not available	NA	3	2	25	1	1	383	1	1	0	418	1	NA	18
293	2016	193105	36	Female	1	1	Retired/Housewife/Student	don't have income	1	1	2	1	2	1	4	2016-11-22	2016-11-22	0	2016-11-22	2016-11-28	2016-12-05	1	2016-12-13	1	2016-12-06	2017-03-01	1	1	1	1	Km Cs Eto Lev Z VitB6	1	0	1	6	0	1	15	0	1	6	21	0	8	6
294	2016	190009	41	Female	16	1	Employed	> 2 million IDR	1	0	4	1	2	1	5	2016-04-29	2016-01-01	0	2016-05-02	2016-05-03	2016-05-09	1	2016-05-19	1	NA	NA	1	3	0	99	Km Cs Eto Lev E Z VitB6	3	3	2	123	1	1	16	1	1	1	139	1	10	4
295	2016	190013	36	Female	16	1	Retired/Housewife/Student	don't have income	2	0	1	3	4	1	9	2016-07-20	2016-03-08	0	2016-07-20	2016-07-21	2016-08-01	1	2016-08-09	1	2016-08-02	2016-11-21	1	1	1	2	Km Cs Eto Lev Z VitB6	1	2	1	135	1	1	19	1	1	1	154	1	8	1
296	2016	190385	25	Female	6	2	Retired/Housewife/Student	don't have income	2	0	5	4	4	1	9	2016-11-07	2016-10-01	0	2016-11-08	2016-11-10	2016-12-05	1	2016-12-13	1	2016-12-13	2017-03-06	1	1	1	1	Km Cs Eto Lev Z VitB6	1	0	1	40	1	1	33	1	1	2	73	1	8	3
297	2016	190149	22	Female	6	2	Unemployed	don't have income	2	0	1	2	3	1	3	2016-04-13	NA	0	2016-04-14	2016-04-15	2016-04-18	1	2016-04-26	1	NA	NA	3	0	0	99	Km Cs Eto Lev Z VitB6	1	3	2	NA	NA	0	11	0	1	1	NA	NA	8	2
298	2016	190263	20	Female	12	2	Retired/Housewife/Student	don't have income	3	1	3	1	2	1	2	2016-05-03	NA	2	2016-05-04	2016-05-09	NA	0	NA	0	NA	NA	3	0	0	99	Not available	NA	3	2	NA	NA	0	383	1	1	5	NA	NA	NA	6
299	2016	190343	29	Male	14	2	Unemployed	don't have income	3	0	4	2	3	1	2	2016-08-05	2016-07-01	0	2016-08-05	2016-08-09	2016-08-15	1	2016-08-23	1	2016-08-15	2016-11-11	1	1	1	5	Km Cs Eto Lev Z VitB6	1	0	1	39	1	1	14	0	1	4	53	1	8	4
300	2016	190032	19	Female	16	1	Unemployed	don't have income	3	0	4	1	2	1	1	2015-12-23	NA	0	2015-12-23	2015-12-28	2016-01-04	1	2016-01-19	1	2016-01-04	2016-04-27	1	1	1	5	Km Cs Eto Lev E Z VitB6	3	0	1	NA	NA	0	22	1	1	5	NA	NA	15	5
301	2016	190783	39	Male	16	1	Employed	> 2 million IDR	1	0	1	1	2	1	2	2016-09-27	2016-09-27	1	2016-09-27	2016-09-28	2016-10-05	1	2016-10-06	1	NA	NA	3	0	0	99	Km Cs Eto Lev Z VitB6	1	3	2	1	0	1	8	0	1	1	9	0	1	1
302	2016	193839	51	Female	16	1	Retired/Housewife/Student	don't have income	4	0	1	1	2	1	6	2016-12-05	2016-12-03	0	2016-12-08	2016-12-08	2016-12-08	1	2017-01-17	1	2016-12-19	2017-03-06	1	1	1	7	Km Cs Eto Lev Z VitB6	1	0	0	5	0	1	40	1	1	0	45	1	40	3
303	2016	190130	29	Male	16	1	Employed	> 2 million IDR	4	0	4	2	3	1	14	2016-04-14	2016-03-28	0	2016-04-14	2016-04-15	2016-08-08	1	2016-08-23	1	2016-08-08	2016-11-21	1	1	1	3	Km Cs Eto Lev Z VitB6	1	0	0	18	1	1	130	1	1	1	148	1	15	1
304	2016	192511	31	Male	27	2	Employed	> 2 million IDR	4	0	1	1	2	1	6	2016-01-19	NA	1	2016-01-19	2016-01-20	2016-02-02	1	2016-02-16	1	NA	NA	1	2	0	99	Km Cs Eto Lev Z VitB6	1	3	2	NA	NA	0	27	1	1	1	NA	NA	14	1
305	2016	192460	55	Female	16	1	Retired/Housewife/Student	1-2 million IDR	3	0	4	2	3	1	2	2016-08-12	2016-08-05	0	2016-08-12	2016-08-18	2016-08-19	1	2016-08-23	1	NA	NA	3	0	0	99	Km Cs Eto Lev Z VitB6	1	3	2	13	0	1	5	0	1	6	18	0	4	6
306	2016	190132	9	Female	3	2	Retired/Housewife/Student	don't have income	5	0	1	0	1	0	0	2016-11-07	2016-11-07	0	2016-11-07	2016-11-08	2016-11-24	1	2016-12-13	1	NA	NA	1	2	0	99	Km Cs Eto Lev E Z VitB6	3	3	2	1	0	1	35	1	1	1	36	0	19	1
307	2016	190537	22	Female	1	1	Retired/Housewife/Student	don't have income	1	0	1	2	3	1	6	2016-12-30	2016-12-22	0	2016-12-30	2017-01-03	2017-01-09	1	2017-01-17	1	2017-01-09	2017-03-30	1	1	1	1	Km Cs Eto Lev Z VitB6	1	0	1	12	0	1	14	0	1	4	26	0	8	4
308	2016	190025	40	Male	1	2	Employed	don't have income	2	1	2	3	4	1	9	2016-05-09	2016-04-01	0	2016-05-11	2016-05-12	2016-05-16	1	2016-05-31	1	NA	NA	1	3	0	99	Km Cs Eto Lev Z VitB6	1	3	2	41	1	1	19	1	1	1	60	1	15	3
309	2016	190161	24	Female	16	1	Unemployed	don't have income	4	0	4	1	2	1	1	2016-02-19	NA	2	2016-02-19	2016-02-22	NA	0	NA	0	NA	NA	3	0	0	99	Not available	NA	3	2	NA	NA	0	383	1	1	3	NA	NA	NA	3
310	2016	192946	24	Male	2	2	Employed	> 2 million IDR	1	0	4	1	2	1	5	2016-09-13	2016-06-30	0	2016-09-13	2016-09-14	2016-09-26	1	2016-10-18	1	2016-09-26	2016-12-17	1	1	1	1	Km Cs Eto Lev E Z VitB6	3	0	0	76	1	1	34	1	1	1	110	1	22	1
311	2016	190040	46	Male	1	2	Unemployed	don't have income	2	0	1	2	3	1	9	2016-03-31	NA	2	2016-03-31	2016-04-01	NA	0	NA	0	NA	NA	3	0	0	99	Not available	NA	3	2	NA	NA	0	383	1	1	1	NA	NA	NA	1
312	2016	190015	22	Female	2	2	Employed	don't have income	2	0	1	2	3	1	12	2016-02-10	2016-02-01	0	2016-02-10	2016-02-11	2016-02-15	1	2016-03-01	1	NA	NA	1	2	0	99	Km Cs Eto Lev Z VitB6	1	3	2	10	0	1	19	1	1	1	29	0	15	1
313	2016	192821	42	Female	2	2	Retired/Housewife/Student	don't have income	1	1	2	3	4	1	5	2016-08-30	2016-06-27	0	2016-08-30	2016-09-05	2016-09-19	1	2016-09-28	1	NA	NA	1	3	0	99	Cm Cs Eto Lev E Z Vit B6	6	3	2	70	1	1	23	1	1	6	93	1	9	6
314	2016	191668	40	Female	11	2	Retired/Housewife/Student	don't have income	1	0	1	2	3	1	6	2016-11-17	2016-11-17	0	2016-11-17	2016-11-18	2016-11-22	1	2016-12-06	1	NA	NA	2	0	0	99	Lfx Eto Cs PAS Z Bdq	11	3	2	1	0	1	18	1	1	1	19	0	14	1
315	2016	190033	61	Male	14	2	Unemployed	don't have income	4	0	4	3	4	1	2	2016-08-29	NA	2	2016-08-29	2016-09-05	NA	0	NA	0	NA	NA	3	0	0	99	Not available	NA	3	2	NA	NA	0	383	1	1	7	NA	NA	NA	7
316	2016	191893	41	Male	3	2	Employed	< 1 million IDR	2	0	4	2	3	1	1	2016-08-09	2016-07-12	0	2016-08-09	2016-08-15	2016-08-29	1	2016-09-06	1	2016-08-29	2016-12-15	1	1	1	1	Km Cs Eto Lev Z VitB6	1	0	1	34	1	1	22	1	1	6	56	1	8	6
317	2016	193517	49	Male	7	2	Employed	don't have income	4	0	1	1	2	1	6	2016-01-11	2015-12-29	0	2016-01-11	2016-01-12	2016-01-18	1	2016-01-28	1	2016-01-18	2016-06-01	1	1	1	1	Km Cs Eto Lev E Z VitB6	3	0	1	14	0	1	16	1	1	1	30	0	10	1
318	2016	192564	72	Male	26	2	Retired/Housewife/Student	1-2 million IDR	1	0	4	1	2	1	6	2016-09-07	2016-08-02	0	2016-09-07	2016-09-08	2016-10-03	1	2016-10-13	1	2016-10-03	2017-01-17	1	3	0	99	Cm Cs Eto Lev E Z Vit B6	6	3	2	37	1	1	35	1	1	1	72	1	10	1
319	2016	190377	46	Male	15	2	Employed	< 1 million IDR	1	0	4	3	4	1	3	2016-04-21	2016-04-18	0	2016-04-22	2016-04-25	2016-05-09	1	2016-05-17	1	NA	NA	2	0	0	99	Km Cs Eto Lev Z VitB6	1	3	2	7	0	1	22	1	1	3	29	0	8	4
320	2016	192517	29	Female	6	2	Retired/Housewife/Student	don't have income	4	0	4	2	3	1	1	2016-08-01	2016-07-27	0	2016-08-01	2016-08-03	2016-08-30	1	2016-08-30	1	2016-08-22	2016-11-11	1	1	1	1	Km Cs Eto Lev Z VitB6	1	0	1	7	0	1	27	1	1	2	34	0	0	2
321	2016	190135	18	Female	1	2	Unemployed	don't have income	4	0	4	2	3	1	3	2016-06-24	NA	0	2016-06-24	2016-06-29	2016-08-02	1	2016-08-02	1	2016-07-20	2016-11-21	1	1	1	2	Cm Cs Eto Mfx PAS Z VitB6	9	2	1	NA	NA	0	34	1	1	5	NA	NA	0	5
322	2016	190134	33	Male	16	1	Unemployed	don't have income	4	1	2	1	2	1	5	2016-01-13	NA	0	2016-01-13	2016-01-14	2016-01-18	1	2016-01-26	1	NA	NA	2	0	0	99	Km Cs Eto Lev Z VitB6	1	3	2	NA	NA	0	12	0	1	1	NA	NA	8	1
323	2016	190031	40	Male	3	2	Employed	> 2 million IDR	4	0	4	1	2	1	6	2016-04-13	2016-04-01	0	2016-04-13	2016-04-15	2016-05-23	1	2016-05-31	1	2016-05-25	2016-09-20	1	1	1	5	Km Cs Eto Lev E Z VitB6	3	0	0	14	0	1	46	1	1	2	60	1	8	2
324	2016	190413	47	Male	20	1	Employed	1-2 million IDR	2	1	2	2	3	1	9	2016-11-10	2016-10-29	0	2016-11-10	2016-11-14	2016-11-21	1	2016-11-30	1	2016-11-21	2017-02-24	1	1	1	7	Lfx Eto Cs PAS Z Bdq	11	0	0	16	1	1	16	1	1	4	32	0	9	4
325	2016	190148	35	Male	16	1	Unemployed	don't have income	4	0	4	2	3	1	5	2016-03-18	NA	0	2016-03-18	2016-03-22	NA	0	NA	0	NA	NA	3	0	0	99	Not available	NA	3	2	NA	NA	0	383	1	1	4	NA	NA	NA	4
326	2016	190213	33	Female	16	1	Retired/Housewife/Student	don't have income	4	0	4	1	2	1	9	2016-01-05	2015-12-30	0	2016-01-05	2016-01-06	2016-01-18	1	2016-02-03	1	NA	NA	1	2	0	99	Km Cs Eto Lev E Z VitB6	3	3	2	7	0	1	28	1	1	1	35	0	16	1
327	2016	190557	38	Female	16	1	Retired/Housewife/Student	don't have income	1	0	5	2	3	1	6	2016-04-12	2016-04-02	0	2016-04-12	2016-04-15	2016-04-25	1	2016-06-25	1	NA	NA	1	2	0	99	Lfx Eto Cs PAS Z Bdq	11	3	2	13	0	1	71	1	1	3	84	1	61	3
328	2016	190143	19	Female	16	1	Unemployed	don't have income	4	1	2	3	4	1	5	2016-02-24	NA	0	2016-02-24	2016-02-25	NA	0	NA	0	NA	NA	3	0	0	99	Not available	NA	3	2	NA	NA	0	383	1	1	1	NA	NA	NA	1
329	2016	190049	47	Male	6	2	Employed	1-2 million IDR	2	0	1	2	3	1	10	2016-05-04	2016-04-25	0	2016-05-04	2016-05-09	2016-05-30	1	2016-06-09	1	NA	NA	2	0	0	99	Km Cs Eto Lev Z VitB6	1	3	2	14	0	1	31	1	1	5	45	1	10	5
330	2016	190437	46	Male	14	2	Unemployed	don't have income	1	0	1	6	4	1	6	2016-12-19	2016-12-12	0	2016-12-19	2016-12-20	NA	0	NA	0	2017-01-09	2017-03-30	1	1	1	2	Not available	NA	2	2	8	0	1	383	1	1	1	418	1	NA	1
331	2016	190743	35	Female	1	2	Retired/Housewife/Student	don't have income	4	0	1	2	3	1	2	2016-05-11	NA	2	2016-05-11	2016-05-12	NA	0	NA	0	NA	NA	3	0	0	99	Not available	NA	3	2	NA	NA	0	383	1	1	1	NA	NA	NA	1
332	2016	190217	41	Male	2	2	Employed	< 1 million IDR	1	0	4	1	2	1	6	2016-04-04	2016-04-01	0	2016-04-07	2016-04-08	2016-04-18	1	NA	0	NA	NA	2	0	0	99	Not available	NA	3	2	7	0	1	383	1	1	1	418	1	180	4
333	2016	190129	44	Male	15	2	Employed	don't have income	3	1	2	3	4	1	3	2016-05-12	2016-05-02	0	2016-05-13	2016-05-16	2016-05-23	1	2016-05-31	1	NA	NA	1	3	0	99	Km Cs Eto Lev Z VitB6	1	3	2	14	0	1	15	0	1	3	29	0	8	4
334	2016	192356	47	Male	16	1	Employed	1-2 million IDR	1	0	4	5	4	1	6	2016-09-19	2016-09-01	0	2016-09-19	2016-09-22	2016-09-26	1	2016-10-07	1	2016-09-26	2017-04-04	1	1	1	2	Km Cs Eto Lev Z VitB6	1	2	0	21	1	1	15	0	1	3	36	0	11	3
335	2016	193468	36	Male	3	2	Unemployed	don't have income	2	0	4	3	4	1	9	2016-12-16	2016-11-27	0	2016-12-16	2016-12-19	2017-01-09	1	2017-01-17	1	2017-01-09	2017-05-10	1	1	1	1	Km Cs Eto Lev Z VitB6	1	0	1	22	1	1	29	1	1	3	51	1	8	3
336	2016	190028	20	Male	26	2	Employed	1-2 million IDR	4	0	4	1	2	1	6	2016-02-12	2016-01-09	0	2016-02-12	2016-02-15	2016-02-22	1	2016-03-01	1	2016-02-23	2016-06-29	1	1	1	1	Km Cs Eto Lev Z VitB6	1	0	1	37	1	1	15	0	1	3	52	1	8	3
337	2016	190131	23	Female	6	2	Employed	1-2 million IDR	1	0	5	2	3	1	4	2016-02-01	2015-12-01	0	2016-02-01	2016-02-02	2016-02-03	1	2016-02-09	1	NA	NA	1	2	0	99	Km Cs Eto Lev Z VitB6	1	3	2	63	1	1	7	0	1	1	70	1	6	1
338	2016	191725	39	Male	2	2	Employed	1-2 million IDR	4	0	4	1	2	1	5	2016-10-03	NA	0	2016-10-03	2016-10-04	2016-11-14	1	2016-11-22	1	2016-11-14	2017-02-24	1	1	1	7	Km Cs Eto Lev E Z VitB6	1	0	0	NA	NA	0	49	1	1	1	NA	NA	8	1
339	2016	191529	44	Male	1	2	Employed	> 2 million IDR	1	0	4	1	2	1	6	2016-10-17	NA	0	2016-10-17	2016-10-18	2016-10-24	1	2016-11-01	1	2016-10-25	2017-01-30	1	1	1	5	Cm Cs Eto Lev E Z Vit B6	6	0	1	NA	NA	0	14	0	1	1	NA	NA	8	1
